# Supplementary material for: Chicken pituitary transcriptomic responses to acute heat stress
Source: Mol Biol Rep. 2023 May 2;50(6):5233–46. doi: 10.1007/s11033-023-08464-8 (PMC10209269; doi:10.1007/s11033-023-08464-8)
Supplement: Supplementary file 1 — Supplementary file1 (XLS 8691 KB) [file 11033_2023_8464_MOESM1_ESM.xls]

## Sheet: S1 Table
Gene stable ID	Symbol	Control 1	Control 2	Control 3	Control 4	Control 5	Control 6	HS 1	HS 2	HS 3	HS 4	HS 5	Moved 1	Moved 2	Moved 3	Moved 4	Moved 5	Not Moved 1	Not Moved 2	Not Moved 3	Not Moved 4	Not Moved 5
ENSGALG00000001546	ZZEF1	0.82827	0.430321	0.825334	0.671866	0.953858	0.461097	1.40552	1.11603	1.009	0.601116	0.616664	2.12874	3.21372	1.48458	2.49191	1.8252	1.55496	1.65064	2.25608	3.25108	1.91653
ENSGALG00000014688	ZYX	28.5685	27.502	29.1927	26.2185	25.2788	17.4123	39.3453	29.7513	22.3436	28.0105	26.6457	73.5144	85.7557	83.9672	110.243	106.732	60.4144	60.7527	73.6029	120.593	66.386
ENSGALG00000010643	ZYG11B	28.0382	25.8103	24.7144	28.9265	26.6327	30.3242	29.7161	33.1375	25.7336	28.271	24.0416	1.14398	5.4558	3.08038	2.1939	3.64926	0.788995	4.74921	4.34402	0	3.92175
ENSGALG00000007736	ZWILCH	4.87906	2.48745	5.0874	3.92538	4.61554	4.29784	6.0824	4.848	6.64529	4.3034	4.42836	0	3.20965	5.59584	6.71306	8.41025	0	4.58489	0.71251	0	3.35142
ENSGALG00000040155	ZW10	3.23085	2.20409	3.0069	2.4188	3.95808	2.84073	4.27405	3.85405	2.67087	2.15811	2.29137	1.39787	5.19543	5.21524	2.69013	5.33546	0	2.54848	4.00553	0	3.10003
ENSGALG00000014940	ZUP1	1.17443	1.02808	1.12271	1.1233	1.26986	1.40057	1.91028	0.869366	1.41833	1.34466	0.635987	0	1.11966	1.03231	0	1.39308	0	0	0	0	0.251404
ENSGALG00000005134	ZSWIM8	1.13824	1.09007	1.44155	0.910746	1.28756	1.18998	0.982625	0.977536	1.10519	0.995046	0.588681	3.0516	2.72466	1.79838	1.23137	2.53726	4.02765	1.87549	1.44661	1.46133	1.34484
ENSGALG00000023686	ZSWIM7	12.7617	10.3253	11.0323	7.96411	11.419	6.42098	6.15653	5.62541	6.88695	7.40719	9.89516	0	2.05928	1.68993	0	2.35263	0	1.25531	0	10.825	0.23439
ENSGALG00000010221	ZSWIM5	2.83977	2.90397	3.09103	2.9428	2.39809	2.982	4.14325	4.48483	5.73654	3.05302	3.51167	0.723349	3.88023	2.18618	1.67315	2.33175	0	2.13928	1.90251	4.79791	2.40587
ENSGALG00000006848	ZSWIM3	0.358555	0.139649	0.394564	0.215608	0.27158	0.104426	0.210905	0.21003	0.221265	0.104662	0.205004	0.308378	0.838623	0.368409	0	0.548846	0	0.380498	0.406969	0	0.302014
ENSGALG00000016552	ZRSR2	13.5686	13.9926	10.3992	11.7859	12.6481	12.2351	14.3627	16.806	23.0357	14.5945	17.5386	18.2792	26.5355	17.9715	21.1414	19.9383	37.2005	17.6178	23.9836	26.845	21.7123
ENSGALG00000012223	ZRANB3	0	0	0	0.110624	0	0	0	0	0	0	0	0	0	0	0	0.385265	0	0	0	0	0
ENSGALG00000011340	ZRANB2	31.6705	31.0927	29.8753	29.6323	28.6547	28.6261	32.5199	28.5504	21.8662	33.2892	31.049	18.0825	20.6629	15.7293	17.3566	18.7658	9.99547	14.5791	25.1493	6.52303	15.7743
ENSGALG00000031474	ZRANB1	3.0743	2.79717	3.63625	2.94738	2.99193	3.38901	4.66894	4.56326	5.40315	3.25277	3.47143	2.06756	8.68373	6.07141	6.26305	6.8327	0.406179	5.80478	5.75526	0	5.23172
ENSGALG00000007101	ZPR1	13.5609	10.0798	11.6402	13.6767	13.2807	15.0875	19.9144	17.9368	23.6024	12.8138	19.8575	7.08044	17.9118	15.2284	6.93874	16.6427	0	9.97031	7.82526	10.2435	17.054
ENSGALG00000015347	ZPLD1	0	0	0	0	0	0	0.131485	0	0.047569	0	0	0	0	0	0	0	0	0	0	0	0
ENSGALG00000013484	ZPBP2	0	0	0	0	0	0	0	0	0	0	0	0	0	0	0	0	0	0	0	0	0
ENSGALG00000013083	ZPBP	0.050868	0	0.016422	0	0.032292	0.030427	0.029035	0	0	0	0	0	0	0	0	0	0	0	0	0	0
ENSGALG00000016465	ZPAX	0	0	0	0	0	0.038615	0	0	0.024	0	0.092199	0	0	0	0	0	0	0	0	0	0
ENSGALG00000005462	ZP4	0	0.055844	0	0	0	0	0	0	0	0	0	0	0	0	0	0	0	0	0	0	0
ENSGALG00000001559	ZP3	0	0	0	0	0	0	0	0	0	0	0	0	0.198961	0	0	0.581152	0	0	0	0	0
ENSGALG00000002428	ZP2	0.462774	0	0	0.475057	0.563811	0.088796	0.163496	0	0.116063	0	0.072898	0	0	0	0	0	0	0	0	0	0
ENSGALG00000031916	ZP1	12.0872	17.1728	15.8856	16.5752	16.1495	20.6465	13.2505	16.1556	22.0478	16.3984	21.591	0.942587	0.943113	1.02068	0.65249	1.70892	0	1.55509	0	2.25006	0.61406
ENSGALG00000005803	ZNRF3	0.181009	0.124863	0.338065	0.17152	0.233608	0.182	0.445686	0.723165	0.339359	0.066328	0.141272	1.22682	0.469891	0.369012	0.892329	0.502291	0	0.606013	0.907303	0	0.393149
ENSGALG00000031163	ZNRF2	10.265	12.4463	12.4092	9.62743	9.91776	10.9441	12.7862	11.2718	11.2331	9.09621	8.85602	1.44849	7.08209	5.9924	7.14076	6.72698	0	3.96632	4.4145	0	6.72557
ENSGALG00000029017	ZNRF1	3.65051	5.76583	6.8272	3.91528	4.16348	5.12851	3.23358	4.83065	4.58689	3.28467	4.49003	0.814143	6.32249	2.36842	1.53007	2.40352	0	3.29774	0	4.84655	1.65718
ENSGALG00000008658	ZNHIT6	6.92035	8.13217	8.86708	7.28126	8.45913	6.72405	10.7686	6.82483	8.45443	7.02712	10.7095	2.85667	2.08042	4.45868	0	3.59631	1.70591	1.52248	0	0	4.2662
ENSGALG00000026031	ZNHIT3	33.7443	28.3649	36.5206	21.2369	28.4053	27.2693	26.928	27.2256	26.8453	29.2827	18.942	3.78943	6.85654	6.61868	5.32954	8.18423	5.42221	5.99264	5.8917	8.98663	8.75871
ENSGALG00000004859	ZNFX1	3.41221	3.40753	2.18395	5.7999	5.45213	11.5369	3.84682	3.4207	4.55365	4.58662	5.41068	9.69439	29.782	6.66599	6.82129	8.88026	12.7516	13.3435	15.2391	9.5257	12.0179
ENSGALG00000011368	ZNF839	8.41434	6.69093	5.79922	6.29053	6.40463	6.45574	8.58635	8.39042	9.28797	7.19184	8.29362	8.85895	4.7776	5.00755	6.63171	6.60074	2.07684	3.73338	7.28141	8.03906	5.27184
ENSGALG00000049068	ZNF831	0.13327	0.030054	0	0.086804	0.067006	0.055676	0.056442	0	0.047759	0.067574	0	0	0.236151	0	0.414753	0.268154	0	0.190286	0	0	0.102627
ENSGALG00000013156	ZNF830	16.2355	14.6076	14.497	17.6475	17.269	15.759	22.3836	21.8303	29.2113	21.2384	20.0423	6.52153	11.6108	7.6953	12.0764	11.2526	11.6789	8.05644	7.79343	0	7.97147
ENSGALG00000009982	ZNF827	1.00985	0.391473	0.626374	0.860082	1.24578	0.873799	1.38047	0.512604	1.28101	0.971936	0.472354	1.30094	3.61697	2.65413	2.13228	3.24321	1.27485	2.83481	1.255	2.51109	1.93817
ENSGALG00000000817	ZNF821	38.5166	49.4541	36.8755	30.0126	28.7257	40.0495	42.9377	43.0391	42.589	37.7784	46.6079	7.36316	28.2365	12.8532	13.2787	25.1407	20.6848	24.5186	24.5576	9.82447	20.7127
ENSGALG00000009004	ZNF804B	0.48109	1.03986	1.53771	0.90985	0.577	0.893044	1.526	0.42754	1.13846	1.19231	0.245481	0	0	0.305283	0.398856	0.180213	0	0.271196	0.095067	0	0.273897
ENSGALG00000023886	ZNF804A	0.107982	0.029485	0	0.063948	0.05604	0.069185	0.104398	0.014705	0.075851	0.068822	0.103363	0	0.250556	0.242252	0.636632	0.271099	0	0.80123	0.644644	0	0.226769
ENSGALG00000033997	ZNF800	1.29526	0.986891	1.13361	0.965267	1.25696	1.13158	1.32543	1.00047	0.539628	0.964234	0.57766	1.30347	0.7548	0.925666	0.566388	0.489589	1.53618	0.501914	1.47065	0	0.576002
ENSGALG00000038657	ZNF777	3.99986	4.15955	3.55495	3.12329	3.34551	4.35093	3.6459	4.14405	5.01545	3.01845	4.34918	1.19878	4.09209	3.76944	3.39321	3.25761	1.66827	2.4149	2.32199	3.23031	3.25658
ENSGALG00000009817	ZNF770	1.9911	1.92115	2.26311	2.51028	2.27615	1.66451	2.73305	2.1539	1.67267	2.18425	1.84985	1.76409	2.42318	2.16598	2.0633	2.77469	0	1.60124	2.43203	8.37543	2.1032
ENSGALG00000036870	ZNF767	7.56201	5.86943	7.4163	5.93391	6.12999	5.19045	6.80523	7.32107	8.67067	5.32649	9.86365	2.9865	3.14521	2.25425	2.9711	4.09979	0.660674	1.91309	2.9923	0	3.46281
ENSGALG00000001518	ZNF750	0.093478	0	0	0	0	0	0	0.045879	0	0	0	0	0	0	0	0	0	0	0	0	0
ENSGALG00000033246	ZNF740	7.80114	6.64547	7.6752	5.24151	7.65147	7.32121	11.3737	8.85924	10.1321	6.79242	7.66827	3.1149	17.0565	5.89372	4.86826	10.6698	0	2.10529	2.12152	0	5.09831
ENSGALG00000006929	ZNF711	12.093	12.7667	12.5064	11.2698	14.0452	12.6043	12.6583	11.1877	7.43882	14.2293	8.60835	5.96348	7.84577	6.41109	9.4141	9.05806	5.37778	5.76969	10.5974	4.82477	7.30687
ENSGALG00000036163	ZNF710	3.19979	3.41291	4.35729	3.73632	3.48411	4.12577	3.84064	3.01074	4.26061	2.61911	2.57063	3.94025	11.3787	8.61617	6.31283	9.28098	3.23511	6.50784	3.98935	0	9.03963
ENSGALG00000041200	ZNF706	76.6553	61.2321	74.2147	76.689	66.4664	76.4497	70.7157	66.2213	48.2602	73.0226	64.0804	20.893	35.867	30.6708	30.834	32.3095	24.4383	28.9324	53.5389	32.1958	34.2584
ENSGALG00000030011	ZNF704	20.5229	10.2974	10.4913	7.72217	8.92799	8.58648	12.4055	10.4695	12.4087	9.49278	10.7802	19.1229	26.7482	24.7974	19.7606	25.6621	13.3574	17.0181	22.6474	10.5889	18.9501
ENSGALG00000034229	ZNF703	3.18137	5.17284	3.86279	4.65959	3.69056	5.57942	3.72277	3.56819	5.89019	2.04811	3.84595	1.78773	7.01993	3.26984	4.11763	6.15826	1.54207	2.68521	2.73601	5.49969	1.97556
ENSGALG00000041845	ZNF692	3.74783	3.83077	3.82205	3.31994	2.45273	1.71549	4.69054	3.13046	5.18175	2.5069	2.49587	0.731786	4.63108	0.661566	2.48986	3.29658	0	6.68393	0.702823	0	4.95071
ENSGALG00000040270	ZNF687	2.57712	2.65989	1.52889	1.90871	1.78006	2.65019	2.14487	2.45366	3.4401	1.86613	2.62198	4.76586	9.22128	4.18645	2.04924	4.69624	3.3207	2.87734	2.27881	0	3.78737
ENSGALG00000022866	ZNF654	0.395548	0.217466	0.65038	0.584177	0.602143	0.341787	0.522087	0.298469	0.521132	0.412971	0.228332	1.27898	1.34876	0.97714	1.39006	1.87419	0	1.2001	1.7577	0	1.13257
ENSGALG00000001279	ZNF652	6.05271	5.24576	9.47208	7.21382	8.68983	7.20363	12.2953	8.5184	15.3393	8.50588	7.75198	44.4239	31.6467	29.6626	33.1844	28.4777	51.4762	19.8386	19.4548	24.0779	18.6965
ENSGALG00000034253	ZNF644	21.9096	18.2564	26.6829	20.8421	16.7337	13.4934	18.8835	12.0424	10.7535	17.4641	11.4365	5.33509	5.96851	5.57284	6.97013	6.58101	7.56664	3.92907	7.21615	2.03541	7.38921
ENSGALG00000005944	ZNF639	16.1349	16.0948	15.1827	13.2463	12.0573	14.7602	14.652	12.2712	10.7593	13.862	11.477	5.75438	8.392	6.37069	10.1286	7.71025	5.39914	6.79689	7.58272	8.08598	7.68884
ENSGALG00000049119	ZNF638	5.73631	7.66816	6.30499	6.00941	4.77912	6.91885	6.98765	7.84657	8.21774	7.22012	8.15034	6.17478	18.7972	7.18333	5.72499	7.33738	8.18926	5.16448	6.65987	3.02882	10.5725
ENSGALG00000044788	ZNF628	2.0593	1.74834	2.7248	1.59457	2.68566	2.38567	2.90248	2.13822	3.21093	2.00621	1.60962	8.04107	13.829	7.53355	8.53243	8.12449	8.12636	6.95315	6.93576	5.43086	7.77979
ENSGALG00000037171	ZNF622	10.9882	10.4649	10.4362	10.0298	8.97412	9.87196	12.341	11.2224	11.8257	11.0179	9.95276	1.94305	5.36537	5.32066	4.21532	6.24118	2.95914	3.99522	4.79365	0	6.31019
ENSGALG00000008886	ZNF618	0.470191	0.352698	1.53873	0.56019	0.507978	0.293118	0.57347	0.585573	0.743866	0.507752	0.189866	1.25763	1.85147	2.30825	1.96848	2.34381	0.868573	1.46225	0.739825	0	1.49973
ENSGALG00000040087	ZNF609	6.96493	6.37677	6.70635	5.82247	6.04049	7.1573	7.10085	7.44278	10.4207	6.57978	8.9616	13.7383	15.8132	11.2808	9.69129	11.5714	8.28098	9.09527	10.1675	13.7142	10.1838
ENSGALG00000005016	ZNF608	1.89656	1.15252	2.43036	1.80185	1.96259	1.12666	2.72354	1.70093	2.87436	1.1862	1.06997	1.97158	1.31463	0.934735	0.507361	1.90943	0.840222	1.28185	0.742973	1.21766	1.1546
ENSGALG00000005598	ZNF598	3.84108	2.45655	4.80836	3.2492	5.45597	3.67705	5.49008	3.00728	4.19334	3.05257	2.46473	12.322	14.8664	13.8265	8.03982	11.1563	6.49618	7.94389	7.59668	9.22656	11.5086
ENSGALG00000000542	ZNF593	153.053	128.653	123.924	101.344	76.8098	93.7093	79.5492	79.455	67.6924	88.9707	86.7601	19.6064	61.4138	49.3356	34.2225	46.9047	9.76198	36.9979	64.454	41.8603	53.4834
ENSGALG00000031589	ZNF592	1.26601	1.05251	1.67119	1.46027	1.7196	1.47921	2.01116	1.90334	2.10949	1.0011	0.822013	4.65719	3.62051	2.62621	3.98072	3.84307	3.67895	2.26694	2.61715	4.52815	1.15734
ENSGALG00000035602	ZNF536	1.06487	1.15634	1.93382	1.63143	1.29695	0.949571	1.2304	1.1318	1.13337	0.958877	0.84744	0	0	0	0	0.073797	0	0.103589	0	0	0.15833
ENSGALG00000015112	ZNF521	11.0071	12.5691	11.1329	10.9559	11.8857	11.2992	17.4748	9.46968	9.02464	9.5962	7.8866	7.22502	13.4634	12.8925	12.4311	11.7579	7.26717	11.7423	16.7604	11.2477	13.2279
ENSGALG00000014954	ZNF518B	2.33286	2.15852	2.43336	2.63244	2.87628	2.60445	3.5474	2.73762	2.98957	2.38949	1.81787	3.58703	4.77819	2.14355	4.40684	3.31789	1.99371	2.61611	2.4667	4.11403	4.45923
ENSGALG00000006966	ZNF518A	1.14934	0.778502	0.900774	1.0058	1.15891	0.972802	1.27709	1.13304	1.20375	1.0495	0.558826	1.34667	2.84745	2.29107	4.35978	2.97997	2.00365	2.04445	3.31661	3.93176	2.74926
ENSGALG00000013660	ZNF516	1.43573	1.38551	2.378	1.13011	1.79722	1.34902	1.67856	1.02423	1.51609	0.755141	0.789331	3.69931	3.05276	2.84689	2.38138	2.55518	2.22922	1.34189	2.90605	1.57315	1.85431
ENSGALG00000016516	ZNF513	6.6439	7.53834	6.50352	6.19206	5.32226	9.20488	6.13289	9.80018	12.2376	8.6268	9.82008	10.71	17.6405	8.08421	9.16626	9.23227	0	10.2859	7.31916	0	8.32523
ENSGALG00000006013	ZNF512B	3.91395	2.79342	4.74884	3.24709	4.64786	4.34274	5.62873	3.50637	3.95418	3.03075	2.708	10.1152	15.0562	16.7218	20.5575	22.5741	9.05175	12.4977	15.164	9.82794	19.8873
ENSGALG00000016506	ZNF512	2.94428	2.20373	3.56823	2.72641	4.26801	3.50038	4.55042	2.30118	3.63427	2.35447	0.98996	14.6948	11.2726	9.49491	12.1651	14.4483	8.9986	7.22573	1.69987	2.74534	8.44836
ENSGALG00000003533	ZNF511	12.022	7.547	9.37747	7.24666	8.42276	11.2039	11.3632	9.76769	11.2019	8.53293	9.55724	2.57588	10.425	8.324	7.55226	8.82646	4.77473	7.00624	9.18483	0	13.7195
ENSGALG00000004532	ZNF507	0.546919	0.458128	0.758789	0.279569	0.308049	0.312507	0.643059	0.373356	0.55099	0.568927	0.382404	1.93158	2.33546	1.21676	1.13321	1.08974	0.606137	0.224714	0.895308	3.25886	1.03341
ENSGALG00000051505	ZNF503	4.39047	4.77966	4.70243	3.19556	3.75096	5.58287	4.61789	3.35542	4.17295	3.15709	4.3843	0.511257	0.326216	0.686065	0.844725	0.715762	0	0.566811	0	0	0.822769
ENSGALG00000005975	ZNF488	12.3041	19.6646	21.2761	10.7628	10.9915	13.807	19.6709	17.3429	23.3	14.4744	15.8006	0	0.886976	2.3248	0.783037	0.894724	0	0.794467	0.466698	0	0.239258
ENSGALG00000053653	ZNF467	6.95662	10.0083	7.11733	5.13919	4.59584	10.2483	2.39623	4.55412	6.49048	1.72675	10.4999	0	4.2497	1.39727	0.95761	1.2171	0	0.571761	1.13365	0	2.18359
ENSGALG00000015451	ZNF462	4.39924	3.19795	4.43635	3.67289	4.38762	2.82046	5.13357	3.79088	7.73256	3.36506	3.45452	6.06981	5.0424	4.14962	4.02123	5.442	8.97992	5.09152	4.42803	6.03159	4.26953
ENSGALG00000016282	ZNF451	3.49916	1.94393	3.11467	2.27212	2.733	2.31165	2.86047	2.08933	2.78581	2.17986	1.72673	1.15386	3.64841	1.60393	2.22287	2.9667	0	2.00655	2.20636	3.03619	2.76405
ENSGALG00000007266	ZNF438	2.17733	2.20475	1.62719	3.20582	2.49648	1.61642	2.37723	2.00328	2.804	2.37566	2.05731	4.60028	4.00623	2.76778	4.57001	3.34571	3.9175	2.52856	4.81642	3.00755	2.59808
ENSGALG00000050132	ZNF425	0.255314	1.00479	0.808134	0.718964	1.14089	0.690481	0.531179	0.77927	1.65401	1.88649	1.14234	0	1.52102	0.073003	2.11921	0.487307	0.190555	0.915836	0.587655	1.70695	1.07478
ENSGALG00000003891	ZNF423	14.7749	16.2361	19.2781	14.565	17.5979	20.5342	26.2626	13.9663	15.4008	15.2329	10.5539	11.9871	14.7682	20.5868	15.4058	13.5319	5.78351	19.5539	26.5621	15.7973	13.1974
ENSGALG00000024378	ZNF414	8.49393	10.0384	9.44147	7.11288	6.77656	11.7396	8.40878	9.76201	13.5421	8.01506	12.5272	1.37181	17.0994	5.89009	1.37252	5.10069	1.32711	3.30916	3.15511	0	6.02564
ENSGALG00000010193	ZNF410	8.55685	7.56261	6.71856	7.67914	6.74742	7.49777	10.5706	9.13265	9.659	9.3908	8.56244	1.16382	3.73361	3.83452	2.17455	3.80724	0	2.56095	1.73334	6.44346	4.93808
ENSGALG00000036128	ZNF407	0.802947	0.310997	1.02707	0.548875	0.561608	0.781971	0.738141	0.577613	0.740013	0.419448	0.283009	1.99197	2.46219	1.4387	1.74642	1.7215	1.53604	1.02113	2.61276	2.06284	1.54525
ENSGALG00000034140	ZNF395	0.230852	0	0.153786	0.125927	0.501564	0	0.091599	0.308511	1.01145	0	0	2.82527	5.22071	2.94534	0	4.52916	6.33073	2.21039	1.80911	0	3.50034
ENSGALG00000003403	ZNF385C	3.29296	2.60399	2.77433	2.12598	2.62381	2.19416	2.81423	4.09139	3.84581	1.91264	3.21988	0.237491	0.094842	1.72216	0.677398	0.486135	0	0.546385	0.471181	2.14699	0.32225
ENSGALG00000009012	ZNF385B	0.962415	0.82703	1.4972	1.61372	0.907796	1.94229	0.904963	1.57357	0.575157	1.67961	0.668787	0.466685	0.32828	0.373286	1.22106	0.620174	1.16317	0.717294	0	0	0
ENSGALG00000046448	ZNF385A	1.91482	0.503276	1.23302	0.719278	1.74011	1.39595	2.24806	1.76863	1.91641	0.486678	2.61904	0	2.25876	0	0.280881	1.87683	0	0	0	0	0
ENSGALG00000032599	ZNF384	2.73208	3.90046	2.1233	2.94268	3.11114	2.57824	3.52864	4.755	3.05397	3.48777	4.18698	1.10503	6.40705	4.7467	5.92094	5.1922	1.06456	3.75566	3.89499	4.63139	4.024
ENSGALG00000012629	ZNF367	1.83944	1.24117	4.21606	1.57588	2.71042	1.56387	4.79057	2.09053	3.48075	0.746903	1.34976	0	1.95785	2.5277	4.40551	5.45664	0	3.35805	2.92508	0	0
ENSGALG00000015008	ZNF366	0.304355	0.251163	0.765906	0.305467	0.291521	0.211795	0.450264	0.576296	0.597623	0.350574	0.441454	26.6589	16.6191	17.5651	14.0519	8.18074	5.08926	17.4997	17.6733	8.07673	14.131
ENSGALG00000002967	ZNF365	6.08306	5.12589	6.36996	7.21317	5.13753	6.40397	8.466	6.30852	3.99234	6.42626	6.57937	5.10635	3.72623	4.17694	5.32965	5.7862	4.33646	3.11801	7.39464	15.433	4.65715
ENSGALG00000026558	ZNF362	10.5948	12.4077	12.8126	10.6205	10.8786	13.6275	16.6848	16.9108	25.6075	11.001	15.541	27.7851	36.72	19.2921	33.9914	54.0428	48.3892	24.938	12.3354	39.5951	13.9565
ENSGALG00000001144	ZNF346	2.60886	2.08695	2.35098	1.84219	2.02331	2.05749	2.9317	2.28489	3.26701	1.89933	1.70414	3.66315	5.24596	1.63322	3.48196	4.87172	0	3.19703	5.04962	2.63204	4.84326
ENSGALG00000002968	ZNF341	2.74984	2.4367	2.36884	2.17956	1.99632	2.48733	2.13657	2.40289	1.65626	1.69376	2.50475	0.701677	3.98318	1.51611	0.65125	3.27638	0.592187	1.5755	2.54591	0	4.24692
ENSGALG00000041370	ZNF335	7.05544	6.56025	6.08947	5.92689	6.25874	7.81344	10.0144	8.5862	10.5889	6.53585	7.37835	4.09205	28.8869	9.10877	9.47248	12.8401	3.72749	8.44026	9.73235	7.80125	17.7241
ENSGALG00000009868	ZNF330	11.1786	10.0178	11.8837	12.8688	7.22682	6.92107	16.801	13.2618	6.59599	15.9461	14.2743	11.3045	3.17613	3.53718	4.07431	12.7119	10.5647	4.92897	10.9139	0	9.21177
ENSGALG00000006113	ZNF326	32.553	31.9557	29.718	27.7011	24.8608	27.9223	39.5161	35.6816	41.0663	37.8223	31.7431	20.1001	30.2498	24.1378	29.781	17.9834	38.9421	14.9783	28.9854	20.2243	26.6406
ENSGALG00000000999	ZNF319	1.41504	0.898324	1.57452	1.08628	1.0124	1.34647	1.90275	1.61567	1.2285	1.09186	1.55162	2.05152	3.75937	2.26728	2.00713	3.01621	3.38978	1.55528	0.942998	0	2.87888
ENSGALG00000034040	ZNF318	4.0741	3.41122	3.37344	3.79936	2.90881	2.52998	6.32864	4.85146	4.02668	4.62904	4.9382	3.89794	6.64792	3.77357	5.58568	4.20959	2.27635	3.78763	4.46567	6.56753	4.53869
ENSGALG00000034134	ZNF302	4.98654	5.71252	3.57594	4.3763	4.7613	5.19925	8.63385	7.12671	7.74402	4.7642	6.94404	10.2769	8.01657	6.08788	6.70162	6.54696	2.93322	6.41268	6.8255	3.5104	5.78455
ENSGALG00000035472	ZNF292	1.47873	0.840135	1.18256	0.921945	1.29836	0.865021	1.43251	1.26109	1.72678	0.931197	0.993863	3.10961	2.82323	2.24589	2.77836	2.19212	1.18744	1.8229	3.14507	4.23945	2.34063
ENSGALG00000039048	ZNF282	3.05082	3.24477	2.15265	1.95131	2.73969	4.07669	2.26633	2.58749	2.48599	1.84628	4.10671	0	1.46758	0.55675	0.390114	1.2748	0	0.543426	0.436061	0	0.766067
ENSGALG00000009454	ZNF277	9.14027	9.43224	9.88169	8.1324	10.0572	10.1123	11.2664	9.22809	8.45272	9.2531	11.1136	0	3.85948	2.75481	1.84813	7.46662	0	1.94293	3.3225	0	6.23317
ENSGALG00000000513	ZNF276	4.34257	3.70333	3.81858	4.51615	5.33908	3.84786	5.96718	7.29827	7.657	5.14818	6.55511	1.66312	6.76044	1.48804	4.0358	5.01888	1.7477	3.29772	3.45636	0	4.37399
ENSGALG00000013657	ZNF236	0.349159	0.256353	0.202459	0.181815	0.441737	0.51307	0.438292	0.64457	0.752815	0.147598	0.312406	1.37083	2.13339	0.688696	1.65554	1.43278	0	0.80678	0.585976	0	1.26283
ENSGALG00000032405	ZNF226L	1.32656	1.00694	0.764099	0.777909	0.98906	0.418909	1.14301	0.623021	2.18215	1.04637	0.46235	0	0.357109	0.861291	0	0.586991	0	0.530053	1.45005	0	0
ENSGALG00000003454	ZNF207	27.0572	96.679	31.791	35.2485	30.9975	74.8187	58.5315	53.6894	65.4772	38.9627	38.8161	60.6686	65.9811	57.7346	61.9694	59.7771	49.9581	41.8476	52.6727	25.7819	45.7916
ENSGALG00000012049	ZNF148	1.16541	0.82769	0.905345	1.16107	1.42616	0.660526	2.00896	1.36303	1.86105	0.99635	1.07343	2.26828	2.24189	1.0441	1.69674	1.88642	0	0.762378	2.15124	2.31997	2.12643
ENSGALG00000005787	ZNF143	4.87183	5.01557	4.6804	3.56512	4.58314	4.13244	3.34298	4.4352	3.9483	3.64608	4.23299	2.68987	7.65539	4.4747	1.30664	5.40951	0	3.15372	3.82542	0	4.70357
ENSGALG00000011393	ZNF142	2.07767	1.77599	1.88453	1.50999	1.51432	2.28111	2.16115	3.33232	3.38991	2.20265	3.20293	1.35847	3.47465	1.54496	1.56746	2.28866	0	1.03461	1.46698	0	2.29144
ENSGALG00000014859	ZNF131	1.29722	1.02925	1.49873	1.26882	1.95729	1.06369	1.5084	1.45747	1.01194	1.30078	0.836831	3.42427	2.79569	1.75793	1.44769	2.36247	1.1535	1.51177	1.57046	4.09309	2.51814
ENSGALG00000009081	ZNF106	0.586749	1.94887	0.376915	0.643476	1.31702	0.836062	0.617787	0.291646	0.52919	0.315761	0.26618	0.241017	1.70708	1.20134	0	1.45022	0	0.623868	0.457714	0	0.795905
ENSGALG00000002630	ZNF76	5.5286	4.72964	4.12308	3.14889	6.32176	4.94489	4.15428	3.31933	4.37083	4.37331	3.53279	0	5.65315	1.05448	1.22222	2.6052	0	0.762016	1.24747	0	1.04031
ENSGALG00000008798	ZMYND19	8.21011	7.18067	7.93218	4.84413	6.73597	8.08352	7.99253	7.94131	7.78487	8.51423	8.08549	1.01687	2.97377	4.30155	1.81982	4.35253	5.66602	3.49766	3.50205	8.99286	5.53431
ENSGALG00000033138	ZMYND12	0	0.113875	0.15902	0.151288	0.280729	0.193797	0.081188	0.29874	0.23886	0.469756	0.225706	0	0	0	0	0	0	0	0	0	0
ENSGALG00000006599	ZMYND11	13.7916	6.58128	8.92762	19.5635	8.52546	6.8889	27.1351	28.6619	23.9052	26.6979	25.434	18.2416	20.4586	23.2999	23.5242	23.4877	16.0979	13.7458	20.55	22.4415	16.8522
ENSGALG00000035883	ZMYND10	2.27134	3.41922	0.606942	1.09763	1.1569	0.313442	1.8323	1.87193	0.590516	1.6011	1.45432	0	3.31161	1.84975	2.94258	2.32477	0	0.82098	1.90859	0	2.57497
ENSGALG00000004542	ZMYND8	2.7615	1.88667	3.68857	2.88892	2.93933	2.30881	4.64079	2.713	4.44498	2.75716	2.26088	4.28239	5.33562	5.89996	4.56478	6.93121	0	3.65426	5.2451	0	6.06776
ENSGALG00000005533	ZMYM3	1.78919	1.34352	1.50869	1.28679	1.76977	1.52227	1.98103	1.76457	1.94232	0.897338	1.77382	4.80657	4.03796	1.59608	2.68249	3.15668	1.80027	2.14839	2.57787	1.18518	2.61144
ENSGALG00000000855	ZMPSTE24	18.0293	14.1378	12.7469	16.6961	15.3309	19.7571	20.9276	17.9784	20.5038	17.3231	18.1653	5.4628	11.1994	7.75691	10.1576	8.96372	8.78872	7.01613	5.78669	6.63166	10.204
ENSGALG00000004850	ZMIZ1	3.60208	3.85872	5.11793	4.06003	4.47796	4.95927	5.50065	4.03115	5.50201	4.40323	3.41921	8.91203	7.72188	8.61589	4.19651	8.78132	2.41232	7.72485	7.85656	4.18152	6.37245
ENSGALG00000008070	ZMAT5	32.9961	29.3837	23.8854	27.0986	31.7076	22.7552	30.1391	37.9257	34.6229	32.0954	38.2239	9.10716	43.1706	30.232	15.4172	25.8124	0	18.7978	26.2608	0	26.6446
ENSGALG00000003470	ZMAT4	6.55234	10.6111	8.13079	7.7417	8.3668	11.2042	11.1216	8.76266	9.0189	7.74949	6.17268	0	0	0.090463	0	0.438068	0	0.137318	0	0	0.117101
ENSGALG00000040948	ZMAT3	2.83148	1.76445	4.38355	1.59831	3.48592	1.73485	4.1967	2.23902	1.41432	3.45962	2.18344	0.648558	3.69189	4.10206	0	2.77762	0	1.52292	0.920956	0	2.69337
ENSGALG00000041746	ZMAT2	39.8492	35.9956	36.8781	30.4452	33.8507	32.2315	37.5157	35.9967	45.1391	34.9798	35.0385	31.1523	36.8737	42.8296	44.1628	41.6157	41.1102	30.2326	44.3465	26.6971	41.2359
ENSGALG00000034197	ZIC5	1.00714	1.75772	3.21906	1.93709	2.31376	3.05219	1.55764	1.19249	6.82782	0.676757	2.8663	0	0	0.683972	0	0	0	0	0	0	0
ENSGALG00000006810	ZIC4	1.80878	3.32196	1.87797	2.11647	2.86061	3.29667	2.80161	1.54246	2.17319	1.46104	1.36399	0	0	0.552198	1.58267	1.08128	0	0	0	0	0
ENSGALG00000031144	ZIC3	0.889524	2.00279	2.39738	0.927506	2.12283	2.71536	4.59744	1.39274	3.58193	1.08621	2.12756	0	0.269533	0.091276	0	0.267682	0	0	0	0	0.241101
ENSGALG00000041083	ZIC2	10.3237	12.8605	13.5945	8.32476	14.389	9.61039	7.60422	8.47843	8.24935	5.43759	7.58006	0	0	3.75262	2.81849	2.96435	0	0.603567	1.78536	0	1.38553
ENSGALG00000040532	ZIC1	10.5792	11.9821	12.1815	10.0967	14.5461	12.4085	17.1724	9.91816	18.0818	7.65786	8.43981	0.365874	0.244667	8.1095	6.12683	9.95362	0	1.75794	6.60022	50.2743	3.0954
ENSGALG00000039155	ZHX3	1.40896	0.813673	3.13417	1.90428	1.55811	1.34946	2.17771	0.912425	2.33756	1.30119	1.06584	6.01885	8.00583	4.22675	6.20012	5.83308	7.79868	3.80338	5.7221	9.17914	3.6092
ENSGALG00000043827	ZHX2	3.52739	4.80256	5.73982	3.7261	5.40388	6.50422	8.35312	3.96915	8.18441	4.9916	3.48814	11.9257	11.957	10.1045	13.98	10.8967	10.6427	9.11457	11.5198	10.7745	11.1625
ENSGALG00000034999	ZHX1	5.17975	6.27057	7.6731	6.3169	6.92589	5.32895	8.38854	4.72345	7.52892	6.71417	3.59314	37.3027	18.9556	14.0881	23.7073	16.0081	9.18587	13.7397	22.9726	13.0559	16.0835
ENSGALG00000007531	ZFYVE27	12.5369	10.3287	8.03276	8.30281	8.59906	9.50296	11.2395	12.875	11.6518	11.2599	13.0369	5.29481	13.2781	6.09166	3.29194	6.30997	0	4.43368	5.44015	2.48147	9.11297
ENSGALG00000028762	ZFYVE26	0.283258	0.133047	0.46372	0.350711	0.413587	0.386407	0.65376	0.430406	0.306072	0.094134	0.23539	0.509045	1.59576	0.28652	0.603927	0.925251	0	0.412342	0.392746	0	0.35258
ENSGALG00000011534	ZFYVE21	56.4379	53.1544	46.6593	71.837	41.4197	42.6522	50.5539	42.5499	23.5442	57.6856	34.5244	5.41526	12.2475	12.8136	8.82719	10.4541	3.92117	9.52131	10.0502	4.37608	9.16164
ENSGALG00000008460	ZFYVE19	61.0104	60.5199	53.1701	62.151	52.8565	59.188	60.7503	77.7213	70.7706	76.5919	68.2239	3.04726	9.90465	8.36147	10.269	13.1316	0	8.01689	9.60263	16.052	8.07875
ENSGALG00000010613	ZFYVE9	1.37211	1.31697	2.21106	1.05324	1.6358	1.18214	2.2003	1.46589	1.64097	1.40957	1.40459	3.1142	4.69515	3.4427	5.55004	4.74609	1.90241	3.02201	3.92322	0	6.13937
ENSGALG00000009338	ZFYVE1	6.45666	6.72059	5.79	7.07664	5.40344	5.15839	6.99282	6.35286	5.9514	6.11397	6.28632	2.60501	6.79592	4.24014	3.73216	4.35751	2.32674	3.23274	6.94206	10.2305	3.79039
ENSGALG00000040079	ZFPM2	0.417929	0.490244	0.911718	0.663054	0.734515	0.818706	1.58188	0.578032	0.677888	1.02475	0.575194	1.17982	2.9379	2.02663	0.724918	1.54617	0	2.90302	0.958262	0	2.6257
ENSGALG00000049065	ZFPM1	1.48457	1.44464	1.40036	1.23419	0.911898	1.35495	1.69332	1.50572	1.20451	1.37689	1.17473	0.575846	10.2379	1.54968	0.531204	2.3169	1.17729	2.03251	2.01404	5.01562	2.92764
ENSGALG00000015459	ZFP92	12.1431	7.87502	9.75663	6.6913	9.06779	7.90562	9.1007	6.97997	6.0622	8.0641	9.3122	0	2.54272	2.17862	1.31226	2.99035	0	1.76931	2.05468	0	2.04098
ENSGALG00000038858	ZFP64	14.3019	14.8644	13.6778	14.4685	14.8523	14.3943	17.4762	14.1184	15.2395	14.0564	12.5233	9.12653	11.4762	12.4641	10.776	16.5622	4.34278	9.81503	7.76438	11.6842	12.3808
ENSGALG00000033129	ZFP36L2	7.29596	7.67817	9.91342	7.4795	8.2021	9.86415	10.3988	8.29421	12.0675	5.5594	7.04811	19.3177	43.7161	26.73	15.9942	24.8944	21.3841	19.1302	20.7309	40.1479	22.8161
ENSGALG00000039228	ZFP36L1	19.0405	16.0921	20.6882	14.2051	16.4352	18.8369	17.9013	18.5302	26.8176	12.7871	22.8812	78.8877	177.198	83.7447	88.9247	130.409	72.7733	75.203	61.3801	148.657	69.8646
ENSGALG00000037164	ZFHX4	0.774164	0.62174	1.53526	0.937593	1.01864	0.843761	1.58565	0.675505	1.62197	0.93887	0.592141	3.69677	2.66423	1.62816	3.31424	2.12209	7.60886	1.62918	2.01448	3.03209	2.18531
ENSGALG00000000713	ZFHX3	2.20726	1.94711	2.08889	1.96008	1.735	1.79332	1.99575	1.66432	1.58946	1.42283	1.69979	5.93125	4.54999	3.71744	7.80501	7.75614	10.3282	3.50672	4.91329	13.2347	2.85445
ENSGALG00000010177	ZFC3H1	46.2242	52.7878	39.5685	40.0551	30.6264	31.2335	33.2489	35.1269	24.4358	47.8532	45.1786	16.428	33.9577	15.0359	15.6285	20.5021	20.9324	12.7179	20.2153	22.2082	24.3555
ENSGALG00000037698	ZFAT	0.583278	0.414794	0.820875	0.697453	0.750119	0.763007	0.951288	0.553928	0.731458	0.632196	0.509749	0.137233	0.815365	0.688808	1.02269	0.901009	0.337458	0.360901	1.31624	0	0.620508
ENSGALG00000006505	ZFAND6	47.0738	46.1862	47.5396	56.9017	43.9915	47.6007	50.294	43.3845	23.5901	53.9161	49.3681	19.1528	24.0712	22.4886	8.78947	16.9207	15.4119	15.7161	14.9979	14.7276	17.1233
ENSGALG00000015144	ZFAND5	30.8151	31.1574	28.2646	37.3379	29.2388	16.8407	39.5886	37.635	19.3991	38.1966	37.3206	6.85109	7.76183	8.5319	13.3718	7.6286	6.65093	5.54789	10.2614	4.03005	7.75097
ENSGALG00000005893	ZFAND4	1.727	1.77946	1.65501	2.01437	1.99362	2.66054	3.036	2.15007	2.43973	1.29887	1.50135	0.166108	3.04983	2.19334	0.856771	1.49886	0	0.868069	1.50426	2.9231	1.07467
ENSGALG00000047908	ZFAND3	39.052	40.9901	43.9524	37.2335	36.4829	41.409	51.0076	40.9056	35.5882	44.4678	38.6081	14.5454	25.0387	24.8321	30.1744	27.8674	15.2341	17.0445	27.1048	16.0247	27.1324
ENSGALG00000029226	ZFAND2B	36.1488	6.09016	29.7063	26.173	25.1102	31.3039	23.039	36.5932	35.2904	32.6464	36.2811	3.08681	17.3547	2.46485	6.18288	5.90989	3.05719	10.4326	12.9094	5.7135	7.40624
ENSGALG00000003122	ZFAND2A	4.95425	4.79718	3.70764	3.07169	4.2739	4.40116	6.45965	6.15044	5.49365	4.4236	5.19876	1.40308	15.0415	2.63679	0	4.53975	0	1.22003	5.70659	0	7.53704
ENSGALG00000042794	ZFAND1	11.9316	8.90488	9.43758	9.07301	9.27726	7.69829	11.3795	10.1611	12.2774	9.49226	9.46929	0	3.6857	3.66064	0	3.35067	0	3.55923	0	0	0.720019
ENSGALG00000004659	ZER1	3.56795	2.10736	3.03975	2.82743	3.09575	2.43332	4.1441	3.5001	2.92714	3.02733	2.88277	1.5607	10.8068	6.72128	5.92964	9.53592	0	5.56069	3.66141	0	4.56584
ENSGALG00000040465	ZEB2	62.3886	85.2996	129.288	101.836	116.982	86.2896	90.1061	71.8155	63.1461	75.1335	42.157	64.8299	69.3552	60.1808	71.4243	81.5825	52.097	54.8209	75.038	81.3898	57.2784
ENSGALG00000007260	ZEB1	12.0333	16.7562	17.2476	15.4541	15.5702	16.6825	19.2351	10.5022	7.43089	17.5682	7.41624	15.3393	13.427	17.4557	16.7739	18.2438	17.8112	14.3436	25.4813	24.7791	18.3135
ENSGALG00000015123	ZDHHC23	1.38066	0.965401	0.74265	1.20758	0.768068	0.882673	0.924282	1.10292	1.13885	0.731496	1.2346	0.331743	0.484422	0.252793	0.989724	0.376524	0.648317	0.527736	0.428441	0	0.510545
ENSGALG00000023099	ZDHHC22	0.606293	0.279322	0.145523	0.214559	0.228985	0.627167	0.905179	0.220354	0	0.519739	0.99982	0	0.12715	0.308232	1.01926	0.084334	0	0.633299	0.637821	1.30932	0.951841
ENSGALG00000027428	ZDHHC21	2.08049	1.5582	1.85328	2.10829	1.80048	1.16894	3.12124	1.80746	1.36955	2.02674	1.49774	0.759161	1.23931	0.80265	0.503918	1.06034	2.11962	1.22084	0.724391	5.38249	0.649287
ENSGALG00000017126	ZDHHC20	4.12324	0.551777	3.81887	5.01048	4.06088	4.39647	4.54238	5.30365	7.8091	3.72905	2.83434	0	7.68528	4.08748	9.59648	11.1288	0	3.15417	4.36836	0	5.29196
ENSGALG00000034910	ZDHHC18	1.15757	0.351119	0.559648	0.691985	0.898634	0.913888	1.59723	1.88634	3.3296	0.46671	1.46189	0	2.6309	0.601615	0	0.403182	0	0	0	0	1.31794
ENSGALG00000010253	ZDHHC17	7.1389	6.23138	5.58708	6.13159	5.81797	6.00018	9.12124	9.5459	9.54473	9.01908	10.3317	3.21734	2.44084	2.37821	3.54612	2.71421	0	3.92103	2.34704	2.20812	1.9764
ENSGALG00000007592	ZDHHC16	11.3884	11.4228	11.2552	10.5216	8.76856	9.38945	13.2514	14.7733	15.0254	11.5885	14.4447	4.24637	15.0083	8.61285	9.1466	12.2215	0	8.0743	2.21037	6.31131	7.45496
ENSGALG00000007800	ZDHHC15	0	0	0	0	0.203468	0.187304	0	0	0	0	0	0	0	0	0	0	0	0	0	0	0
ENSGALG00000013695	ZDHHC14	10.3462	9.76094	12.4455	13.4101	12.2926	9.46686	13.4776	13.375	16.4705	9.14444	9.27689	0.556987	5.8631	1.10929	0.11325	5.89863	0	1.67203	2.13329	0	4.40876
ENSGALG00000004085	ZDHHC13	2.25317	1.15895	1.0165	1.07419	1.64994	0.88226	1.16504	0.653052	0.544725	0.663442	0.72055	0	1.32364	1.8233	0.385747	1.6304	0	0.846029	0	0	0.373852
ENSGALG00000050757	ZDHHC12	8.96325	18.4534	8.21755	8.96611	9.30097	18.2912	11.1744	27.5239	12.3322	11.0942	13.6782	1.51323	4.58947	3.73453	4.12343	4.46605	0	3.14566	3.92474	3.93378	4.72465
ENSGALG00000031551	ZDHHC9	55.4646	38.1777	36.2713	43.3625	37.5912	44.6899	64.8617	68.1304	75.7531	51.984	62.3349	21.8693	32.7277	34.3624	31.1435	31.7351	10.1955	21.474	30.2908	13.9737	34.6247
ENSGALG00000002124	ZDHHC8	0.727528	0.539691	0.683472	0.359604	0.651484	0.56688	0.704362	0.932632	1.17461	0.272421	0.436177	2.67628	3.14731	2.09789	2.80553	4.53053	3.24302	1.7742	2.99158	7.80761	1.57611
ENSGALG00000042522	ZDHHC7	2.58121	1.33611	2.79583	1.97193	2.64241	2.61987	3.45479	2.55163	2.46664	2.45725	2.21368	2.14474	4.89642	2.1014	2.82749	2.90429	0	1.88712	1.95661	0	2.23316
ENSGALG00000008870	ZDHHC6	39.5987	32.6775	36.0194	35.2454	35.374	35.629	38.2865	36.0078	26.051	40.735	32.8219	10.4458	27.5873	27.4882	27.4253	22.877	11.3331	17.8862	26.6278	19.3109	18.4
ENSGALG00000007362	ZDHHC5	3.5887	2.49047	2.00321	1.89921	2.09669	2.56408	3.31434	5.67736	4.29107	2.76761	6.14635	2.58333	13.9828	7.87576	6.92385	6.45805	0	4.14631	1.85792	2.97369	4.31542
ENSGALG00000005905	ZDHHC4	1.58788	0.977576	1.67344	1.80155	1.844	2.06621	1.8744	1.94379	2.12129	1.90224	1.05748	0.335632	3.13747	2.2627	0	1.44822	0	1.26761	0	0	2.22617
ENSGALG00000029266	ZDHHC3	21.9219	19.0268	22.0486	19.8561	16.1537	18.6155	23.9524	20.2193	25.0376	21.5945	21.4686	9.73705	14.9582	23.428	31.533	24.4855	11.3833	15.3557	17.3531	39.7455	20.3964
ENSGALG00000013655	ZDHHC2	0.777968	0.596706	0.161804	0.657867	0	0	0.94457	1.63145	1.76735	1.18265	0.429073	0	0.102902	0	0	2.40484	0	0	0	0	0
ENSGALG00000009544	ZCRB1	29.3965	28.9406	32.0149	29.2765	28.8578	29.0327	34.8504	31.8032	33.2792	32.3369	32.5687	23.5347	26.4746	33.9647	26.8993	35.8018	18.0913	24.4414	38.5615	6.32407	28.8924
ENSGALG00000026864	ZCCHC24	7.88851	8.74169	22.2517	10.0505	14.4646	9.75102	10.3814	8.8059	17.728	11.3751	6.50254	32.6041	32.1319	33.8475	40.1612	44.1704	44.2168	34.3873	29.966	23.659	32.528
ENSGALG00000000618	ZCCHC17	13.3597	11.1633	12.7256	11.7405	13.1705	10.6988	14.61	16.5682	19.8468	12.9884	13.8897	3.29031	13.7541	15.6315	17.2141	13.7066	8.60831	9.72633	15.3419	4.97765	11.8214
ENSGALG00000034166	ZCCHC14	0.822853	0.414034	1.00667	0.62204	0.775389	0.466183	1.32598	0.836228	1.30867	0.593691	0.388575	9.57091	8.67562	4.64066	3.5689	5.55026	2.88422	5.14486	3.23456	4.68316	3.12347
ENSGALG00000005001	ZCCHC13	288.432	290.284	262.801	279.784	256.171	283.804	265.67	223.347	189.198	308.874	252.333	105.848	188.708	166.509	154.067	157.18	24.2728	99.9326	184.493	152.434	180.961
ENSGALG00000036666	ZCCHC10	7.23795	5.77653	6.08267	5.74907	5.32842	5.08743	6.81798	6.14868	5.06364	6.74405	6.86947	3.15185	3.88936	5.14279	7.08724	4.43649	12.905	3.28836	6.65365	14.9566	3.77262
ENSGALG00000015603	ZCCHC9	17.8839	17.6906	16.3474	1.81963	17.1093	9.04329	24.516	21.317	2.43435	21.7073	18.698	5.52575	8.12959	8.65923	5.48947	6.95055	2.33087	5.49919	10.1386	3.14983	5.77064
ENSGALG00000004486	ZCCHC8	10.8449	11.087	9.34956	10.2548	10.8582	12.4401	15.5934	12.5172	10.4213	11.0092	10.4926	13.3756	20.8129	7.2038	7.61242	11.4108	9.0588	8.27218	9.28164	7.05648	12.4575
ENSGALG00000028675	ZCCHC7	3.92697	3.5441	3.80401	3.46937	3.33999	2.71775	3.73931	4.20641	4.2573	3.76674	3.86532	2.21497	5.15575	4.32286	4.30154	4.84835	1.45854	3.52582	3.20753	7.63318	4.24732
ENSGALG00000012607	ZCCHC6	9.0507	8.9485	9.37892	3.70509	8.31323	4.52374	7.55146	6.6242	5.98019	8.24152	2.89544	3.85469	5.67736	3.79004	4.15867	4.84016	7.22386	3.64595	5.02298	5.06975	5.02342
ENSGALG00000036621	ZCCHC4	8.4065	4.68325	4.26498	7.91583	8.89388	7.95535	5.59738	3.48302	6.86075	5.76112	5.08683	0	3.01782	1.88144	1.89569	4.26487	0	0.361154	1.25424	0	2.89069
ENSGALG00000012889	ZCCHC2	1.01202	0.837178	1.39682	1.31509	1.48695	1.37067	2.38185	1.67979	1.87292	1.11075	1.28937	2.51696	9.68769	4.32176	3.43892	4.5398	1.95146	4.99181	5.71739	2.9989	2.80388
ENSGALG00000042725	ZC4H2	3.93635	3.60178	4.75894	4.1533	5.43266	4.2736	6.60241	6.21178	4.30193	4.96578	4.0484	1.54944	5.36126	4.49404	5.79436	4.86789	1.04522	3.51013	3.28991	6.02701	4.09812
ENSGALG00000008003	ZC3HC1	4.96805	5.09618	4.42076	3.36867	4.03568	4.37492	4.70423	4.93248	5.06769	3.5292	3.41053	0	4.85798	2.69336	3.61146	3.02211	0.941626	1.80599	3.75895	0	1.65191
ENSGALG00000013911	ZC3HAV1	7.04963	4.87982	4.36113	9.5447	7.70467	11.7376	6.93134	5.42265	5.20777	8.58672	7.64042	4.29132	12.3854	5.72626	5.47341	5.92943	6.40219	6.22413	9.08862	14.7659	7.51308
ENSGALG00000006118	ZC3H18	5.29812	5.82888	5.84096	4.51444	4.58428	7.22284	7.04451	7.3318	7.31731	6.89028	7.42179	6.22628	11.0326	6.67751	6.71917	7.80746	6.29834	6.03411	7.53305	6.78616	6.17725
ENSGALG00000041857	ZC3H15	37.7401	33.3413	33.1215	32.2023	32.8886	32.3645	36.7091	33.2703	31.6981	38.6951	36.1	15.231	26.8521	27.7459	22.3364	22.3978	7.34578	21.6129	30.0163	17.4297	22.8277
ENSGALG00000010622	ZC3H14	7.4153	6.73368	5.39474	5.23624	5.67805	4.899	6.40787	5.80101	8.57404	4.02846	4.68509	7.36701	7.30421	7.08698	7.25407	7.42493	1.60816	6.0393	6.08295	5.39575	4.46077
ENSGALG00000016984	ZC3H13	22.807	19.6533	22.4057	21.2983	22.2316	21.624	23.8818	17.9471	35.78	17.9893	20.0956	36.4173	30.086	32.8515	38.953	33.2063	49.2122	28.0723	33.838	14.9965	35.2418
ENSGALG00000038782	ZC3H12D	0.114947	0.069675	0.055691	0.026655	0.057529	0	0	0	0.016363	0	0	0	0.084429	0	0	0	0	0.080286	0	0	0
ENSGALG00000017154	ZC3H12C	0.637583	0.375437	0.74885	0.573566	1.02001	0.244149	1.24984	0.527799	0.627009	0.638661	0.39697	3.08225	1.9518	1.02521	1.08823	1.70665	2.37647	1.07541	1.08948	3.36603	0.793343
ENSGALG00000039391	ZC3H12B	1.42779	1.05385	2.44014	1.27277	1.73194	1.28488	2.46322	1.05543	1.60231	1.26376	0.48899	3.12799	1.90732	1.35603	0.910885	1.78497	1.70461	1.89921	0.523168	3.77487	1.19966
ENSGALG00000002021	ZC3H12A	1.11303	1.05691	1.53585	1.46469	1.15387	1.23574	2.12606	1.62268	1.68984	1.74624	1.1751	3.04304	6.40087	2.87996	6.15025	3.61472	0.486151	3.06706	2.07473	5.14384	2.74383
ENSGALG00000000541	ZC3H11A	24.7113	20.4401	17.8074	16.3715	22.525	21.2916	27.4768	23.2147	24.9051	13.2429	20.5429	21.5654	55.0007	13.1056	14.1824	16.9982	14.8206	14.8965	21.5247	10.3861	30.4025
ENSGALG00000037941	ZC3H10	0	0	4.91688	5.78592	0	7.64546	0	7.35703	8.1105	0	0	4.18187	7.15703	2.99103	5.04992	5.18734	3.25039	3.68351	0	0	0
ENSGALG00000011965	ZC3H7B	6.82032	9.74869	13.8939	10.565	10.7717	9.03211	12.9268	6.00919	6.10351	11.0068	3.96613	2.08874	7.14726	8.13756	7.67958	10.7547	0.686306	6.3325	8.97853	2.90492	6.57144
ENSGALG00000003143	ZC3H7A	18.7693	13.2406	15.5025	14.3695	16.0874	14.3852	15.5141	14.2377	14.5345	15.0059	12.5662	9.14404	15.3062	10.3922	12.4545	11.9246	12.832	8.46791	8.06124	0	15.1699
ENSGALG00000008269	ZC3H6	10.953	10.6639	11.3853	11.5356	11.8314	9.47124	12.5765	8.57121	5.48448	12.6451	6.40361	6.9931	7.94852	4.72612	6.51573	7.85225	2.1322	6.71549	8.94318	4.39294	6.93761
ENSGALG00000043265	ZC3H3	2.36905	2.21839	2.23475	1.95975	2.07384	2.58518	2.92956	2.79628	2.5814	2.24309	3.04457	0.959863	2.74902	2.10337	1.56175	2.63297	0.35513	1.82738	1.56105	1.33541	2.48343
ENSGALG00000010309	ZC2HC1C	0.355545	0.298673	0.321513	0.38604	0.449852	0.243221	0.640849	0.247547	0.416826	0.219626	0.125095	0	0.73203	0.495657	1.35606	0.678051	0	0.702463	0.746263	0	0.911218
ENSGALG00000013756	ZC2HC1B	0	0	0	0	0	0	0	0	0	0	0	0	0	0	0	0	0	0	0	0	0
ENSGALG00000035932	ZC2HC1A	0	0	1.27473	0.55529	0.339808	0.518071	0.758923	0	0.734779	0	0.162819	0	0.923815	2.11773	0	3.05417	0	0	0	0	0
ENSGALG00000015009	ZBTB49	2.7733	2.20293	2.69891	2.84103	3.25777	2.88296	3.3644	2.73137	3.17611	3.07543	3.33216	1.35313	2.13627	2.23006	1.55992	2.63553	0.257701	1.19437	3.65095	2.54135	1.71518
ENSGALG00000000637	ZBTB48	3.5369	2.84729	2.4056	2.62638	2.64993	3.03997	2.59597	2.87704	2.95518	2.93713	1.75175	1.10897	2.96057	1.9116	0.583907	2.84953	0	1.89076	1.36552	3.32258	1.74412
ENSGALG00000005287	ZBTB47	12.1908	17.3997	16.2743	11.3043	12.1589	12.8622	12.2844	9.38599	13.7755	13.3253	6.14736	5.9228	18.8855	22.8364	12.7447	26.538	4.19538	12.2809	20.6027	18.1309	13.9635
ENSGALG00000006062	ZBTB46	8.10133	6.94285	9.65093	6.36072	7.99612	7.5921	8.78273	6.46179	8.12192	7.301	5.31487	10.0393	19.6228	10.2776	9.80506	17.171	2.67337	8.01909	10.7951	11.9765	13.7734
ENSGALG00000033174	ZBTB45	3.26532	2.36754	2.30022	2.36037	2.19203	3.67533	2.21247	3.27235	3.41394	2.66044	2.62481	1.15769	3.22721	1.57149	0.703065	3.91769	0	1.36543	0	0	1.57961
ENSGALG00000001341	ZBTB44	1.2878	1.01719	2.50654	2.3421	1.34309	0.855983	2.9339	0.841837	1.88598	1.58898	1.1867	7.90411	9.22436	5.83931	5.51351	5.44906	2.92149	4.50624	4.38439	6.91602	3.97804
ENSGALG00000000934	ZBTB43	1.76304	1.52432	1.69731	1.89157	1.6474	1.45188	2.22971	1.68359	2.08284	2.10629	1.63199	1.38718	3.21963	1.71795	2.30736	2.65627	5.2588	2.05023	2.81411	4.01834	3.26911
ENSGALG00000002305	ZBTB41	1.0292	0.922535	1.49561	0.793646	0.951972	0.93964	1.62796	0.836142	0.663566	1.04093	0.513377	1.21639	2.19467	1.94899	3.1875	2.2319	0	1.13987	0.330059	0	2.09576
ENSGALG00000004781	ZBTB40	0.225297	0.125599	0.390228	0.099609	0.158773	0.281166	0.299517	0.200809	0.32868	0.16867	0.060254	0	0.94899	0	0.469319	0.804005	0	0.462573	0	0	0
ENSGALG00000035502	ZBTB39	0.892063	0.672288	0.666703	0.886204	1.0952	0.9439	1.59237	1.51275	1.69354	0.817574	1.21097	1.92836	5.3232	1.36628	0.853165	2.02937	0	0.978741	2.32849	0	1.51277
ENSGALG00000036543	ZBTB38	14.5791	11.8606	11.2929	14.61	12.6211	13.7246	13.5811	12.6164	6.63599	14.8647	7.10106	8.50495	5.97655	5.04205	5.74351	4.70118	8.62561	4.30415	6.2482	13.024	4.90676
ENSGALG00000004597	ZBTB37	1.77801	1.21024	3.66856	1.62344	2.87023	1.79486	1.82591	0.956617	2.32682	1.47546	0.675461	6.15245	4.76267	4.61478	3.74684	4.39875	3.46935	2.9213	4.73506	1.91729	3.24597
ENSGALG00000023407	ZBTB34	0.93641	0.733927	1.18731	0.910714	0.948354	0.439432	1.3866	0.798771	0.648348	0.872783	0.311624	1.7348	3.10242	1.26743	2.17723	2.45125	0	1.70775	2.26347	2.58525	1.97915
ENSGALG00000008611	ZBTB33	4.93878	4.29468	6.18879	4.75472	5.74113	4.61043	8.00782	4.96127	5.30145	6.30634	3.3988	13.5527	13.5067	12.8468	12.1799	13.8823	4.36771	9.88926	15.0245	15.084	16.1892
ENSGALG00000042762	ZBTB26	2.30707	1.886	2.46334	1.89173	2.3455	2.3825	2.88161	2.37937	2.11722	2.61596	2.43671	3.04717	3.94042	2.53615	3.24687	2.36059	1.42816	2.09265	2.54904	3.64248	2.352
ENSGALG00000028942	ZBTB25	5.92455	5.02764	4.32346	4.82873	3.79874	4.34789	4.55908	6.0704	3.78514	5.34546	4.92643	0.731453	1.65261	1.60761	2.77768	1.83579	0	2.25415	2.44776	0	1.56207
ENSGALG00000015231	ZBTB24	2.10113	2.31793	3.30104	2.34274	2.13039	2.50742	3.74138	4.93009	4.28839	3.62685	3.01262	1.75756	0.909872	0.89309	1.73286	1.69069	0	0.922826	0.306832	0	1.26556
ENSGALG00000016147	ZBTB21	0.968378	0.537624	1.45594	0.997502	1.06952	0.780489	1.1279	0.559226	0.971521	0.896088	0.617348	5.56744	2.68121	1.96628	3.03566	3.37767	2.84142	2.43678	2.20548	5.30352	2.38926
ENSGALG00000015094	ZBTB20	0.739318	0.198323	1.08004	0.434575	0.402305	0.329777	0.226167	0.174761	1.26682	0.359005	0.271112	1.30186	1.29314	1.58555	1.24872	1.41997	5.56459	1.09721	0.39661	0	0.422228
ENSGALG00000010705	ZBTB18	3.76268	3.66156	7.37253	3.63396	4.92693	5.1292	9.45951	3.45631	5.66471	7.00214	4.33077	6.2027	6.06459	5.94584	5.08813	4.66825	3.22225	7.91829	6.73062	3.0132	6.90752
ENSGALG00000035352	ZBTB17	6.28618	6.19836	5.37742	5.34439	5.93452	7.19787	7.90708	8.18267	10.2052	6.96558	7.65987	1.97147	18.1558	6.66733	5.11353	10.7353	0	4.82307	6.21053	2.21512	7.84954
ENSGALG00000038540	ZBTB16	0.445946	2.13767	0.34004	1.82932	0.387611	0.314292	1.8353	2.93998	3.04727	1.41385	2.01391	25.6513	20.5881	15.2778	12.1813	3.11038	9.76863	9.40829	8.61604	0	11.2666
ENSGALG00000038340	ZBTB14	7.50722	7.57275	7.4078	7.08408	6.25558	7.57761	8.68148	6.59848	9.8338	7.76816	7.78435	5.93522	4.28793	4.62826	6.99963	4.82815	8.81046	3.17211	5.56152	0	2.85572
ENSGALG00000015334	ZBTB11	1.31252	0.945137	1.51205	1.04081	1.55691	1.07866	2.29062	1.19369	1.81442	1.38654	0.633472	3.29136	4.42297	2.86254	4.48915	3.46407	0	2.12441	1.18493	0	2.12548
ENSGALG00000003517	ZBTB8OS	22.057	19.7102	21.8461	18.1877	19.3824	22.4396	23.8334	21.8682	23.3945	21.4594	23.563	9.4417	11.3844	3.6787	7.21438	9.87019	8.78368	7.19815	11.9661	16.8129	8.86969
ENSGALG00000003408	ZBTB8B	5.77282	4.74189	4.85937	4.42436	5.47009	4.32142	5.66892	4.61068	4.2454	4.65899	2.89282	8.56823	9.94326	5.10768	8.94773	5.60193	0	3.89619	3.08618	0	6.6744
ENSGALG00000003420	ZBTB8A	1.65945	2.24929	1.55257	1.51627	1.81836	1.43204	2.54569	2.66647	2.77977	2.65227	2.53785	1.7466	3.14464	2.45695	2.90613	3.0816	1.8789	2.35844	3.38517	0.673206	2.3381
ENSGALG00000033408	ZBTB7C	0.581615	0.303213	0.935183	0.360432	0.571189	0.371395	0.488403	0.359553	0.424516	0.674709	0.18677	0	0.401747	1.10921	0.368632	3.21901	0	0.712256	0.537979	5.22836	0.414082
ENSGALG00000025907	ZBTB7A	8.45187	13.2502	7.6769	6.53989	9.16202	10.3153	11.206	13.4898	14.414	11.6181	15.1249	5.22521	11.9607	7.68448	7.17159	9.98061	3.19145	4.75002	8.71402	8.92847	10.1047
ENSGALG00000021570	ZBTB6	2.38528	2.02802	2.73713	2.82522	3.5646	2.83452	4.41749	3.04993	3.30872	2.11884	1.88589	2.66803	4.81651	3.46792	2.56975	3.96283	2.39255	2.67543	6.50877	2.16389	2.50746
ENSGALG00000005354	ZBTB5	0.947084	1.01999	2.00315	0.842318	1.62106	0.835616	1.63489	0.79223	1.01515	1.07514	0.627447	4.90685	6.1546	3.9792	2.95106	3.97451	2.7542	2.60172	6.07395	2.4804	5.01233
ENSGALG00000012966	ZBTB2	5.88846	4.53826	5.81341	5.7957	6.50518	7.14121	6.93637	5.27113	6.15459	5.82619	5.0914	14.7714	13.1599	10.4826	12.0062	11.4127	10.7818	8.35048	11.7309	26.008	9.8956
ENSGALG00000011718	ZBTB1	7.18807	3.99229	4.50546	3.47721	4.9454	4.68321	4.74603	6.13996	4.87831	7.37564	3.264	4.57016	10.1518	7.98581	9.68068	14.6893	8.8225	3.72986	8.71465	14.9785	9.16423
ENSGALG00000032659	ZBED4	2.46048	2.21064	3.41996	2.34334	2.39589	2.37131	3.51427	2.09166	2.50907	3.16737	2.26232	1.09302	2.31909	2.43847	3.41444	3.18642	1.64997	1.54505	0.921992	1.25526	2.16482
ENSGALG00000016681	ZBED1	11.5934	8.33263	7.15721	7.69596	8.85276	9.28073	8.36009	7.63912	9.67265	7.19886	11.617	5.9819	11.3377	9.46172	10.6191	12.6219	3.11637	9.647	18.4246	25.4363	12.6811
ENSGALG00000035565	ZAR1	0	0	0	0	0	0	0	0	0	0	0	0	0	0	0	0	0	0	0	0	0
ENSGALG00000034265	ZAR1	0.627468	0.757369	0.370518	0	0.294426	0	0.095678	0	0.036065	0.075307	0.089108	0	0	0	0	0	0	0	0	0	0
ENSGALG00000001486	ZAP70	0.601985	0.643031	0.204318	0.890263	0.277027	0.182239	0.64945	0.193087	0.80398	0.335418	0.203744	1.1133	3.23609	0.574672	1.31396	3.35853	2.59039	0.314849	1.13373	0	0.843558
ENSGALG00000022882	ZADH2	12.276	10.7609	9.35482	11.1113	8.63822	9.06277	14.1445	12.6293	4.9138	11.0731	9.38394	3.73595	6.64483	5.4526	5.62565	4.70615	4.87111	3.50448	4.92028	8.54454	4.10325
ENSGALG00000017388	YY1	30.3073	29.8735	29.6063	35.5366	27.0028	29.0506	39.6544	31.2076	19.1195	37.9145	33.3051	9.84607	27.7327	17.065	15.9323	15.6331	6.34365	12.8813	16.5335	10.8461	15.855
ENSGALG00000031387	YWHAZ	242.977	217.693	239.674	238.543	227.923	239.87	270.971	124.924	147.248	277.547	208.794	112.562	80.484	140.349	140.858	125.249	83.2669	117.646	146.431	202.436	144.108
ENSGALG00000016433	YWHAQ	267.416	247.722	280.22	262.386	254.486	245.46	302.117	269.816	203.672	303.527	280.167	148.277	124.669	155.812	184.681	174.063	159.28	125.747	159.46	199.039	144.554
ENSGALG00000006743	YWHAH	74.6026	32.1673	37.4654	30.609	42.2845	28.112	49.3789	44.318	24.8146	42.1987	54.525	31.4398	37.7784	62.3162	71.273	62.9549	33.4226	54.7479	50.6114	83.8226	54.104
ENSGALG00000017358	YWHAG	20.3278	65.9054	67.2099	60.3601	69.3286	57.66	75.2001	74.5411	39.3094	78.4609	88.7752	10.8959	17.1871	17.2336	24.3984	18.8602	8.68156	45.5786	25.9113	67.4314	32.8752
ENSGALG00000002661	YWHAE	499.069	533.909	528.022	468.529	468.948	552.321	595.075	610.224	748.784	657.543	605.048	287.401	266.647	305.223	308.237	261.841	351.569	240.696	273.437	320.255	278.104
ENSGALG00000004143	YWHAB	153.36	130.609	134.836	120.025	125.616	135.62	157.459	154.913	141.297	155.309	144.236	14.8342	73.7043	92.9132	23.1931	10.9504	14.1878	81.1399	96.8194	179.062	92.826
ENSGALG00000039774	YTHDF3	12.2753	13.7521	15.8245	12.9327	13.6813	11.2118	16.9153	12.1302	6.92227	14.0055	9.50511	5.02542	10.3001	8.53098	13.5619	8.53325	4.17744	8.57523	8.18835	6.56948	10.0297
ENSGALG00000034831	YTHDF2	9.64999	8.77868	8.91232	7.95337	9.48465	7.46432	11.1603	9.82889	11.7789	9.90132	8.55134	4.14784	18.1397	13.595	9.98794	7.15253	6.81475	8.69274	9.41848	16.3	12.8238
ENSGALG00000005745	YTHDF1	18.8579	17.1465	18.7375	16.3474	14.9179	16.8613	19.8783	19.6343	16.9378	20.3636	17.9851	13.3147	11.7046	12.7101	10.9105	12.3797	6.9525	7.53157	9.66248	19.2053	11.8439
ENSGALG00000000189	YTHDC2	3.44494	2.77243	3.36758	3.20689	3.66006	1.62807	4.47548	2.99905	3.07323	2.9697	2.66246	2.37404	4.85743	3.04274	4.09614	3.70866	1.55346	2.91543	4.53898	7.23552	3.80503
ENSGALG00000035906	YTHDC1	28.5017	33.775	29.6183	34.1261	27.5784	25.671	35.9978	32.0529	30.9487	32.7663	29.3265	33.7706	39.638	22.0259	28.1401	33.7729	37.8888	27.0862	29.9998	10.7308	32.0513
ENSGALG00000029001	YRDC	18.4113	16.0733	16.2637	15.1601	13.4544	17.5767	16.3737	18.3344	13.8793	19.388	23.1778	3.34627	2.78024	1.61714	1.96958	3.07584	0	2.00419	3.74371	0	5.30956
ENSGALG00000009047	YPEL5	27.3643	22.4387	22.4752	20.3856	22.1678	23.3252	21.6925	18.4713	15.6237	21.5012	21.3764	8.74176	14.6049	14.0887	14.898	18.6897	9.87206	4.73984	15.7811	21.1228	17.3145
ENSGALG00000007374	YPEL4	3.10486	0	0	0	2.61299	3.35797	3.26795	2.39354	2.68469	3.31873	4.87265	0	1.3416	0	0	2.13163	0	0	0	0	0
ENSGALG00000028801	YPEL2	8.0169	9.1861	7.46076	7.80814	7.1034	7.0751	9.02446	10.8638	9.04414	10.3575	9.8658	5.37112	9.04238	5.44486	5.83528	7.378	4.76116	4.74971	7.17743	15.9566	5.45863
ENSGALG00000052223	YPEL1	14.3393	16.9357	17.8536	15.9983	15.8886	12.7419	17.7171	12.41	13.0387	15.5513	10.158	12.3217	8.48777	8.79813	10.8177	7.83859	7.3585	7.78853	9.62695	12.1478	8.87968
ENSGALG00000037597	YOD1	6.68825	5.79026	6.22702	7.43904	6.48093	8.00456	7.99477	7.99449	7.84481	7.57582	8.78603	1.43087	4.70458	2.84649	3.95878	4.3645	0	2.41524	5.63275	2.90176	2.98778
ENSGALG00000007492	YME1L1	18.4087	14.2013	15.0011	14.4598	16.7168	14.9456	24.31	17.3255	12.5847	17.9641	15.2732	15.3806	23.9749	17.4869	19.5971	20.1819	10.495	13.4692	16.0192	20.4752	19.2812
ENSGALG00000051654	YLPM1	4.10192	3.5546	4.05095	3.69896	3.72633	4.62366	7.07276	6.02844	8.34205	5.22016	5.69138	5.77213	11.1732	8.18992	7.54677	8.36221	7.75537	6.66512	6.4911	6.91804	8.29683
ENSGALG00000029898	YKT6	15.6341	9.05617	14.6622	16.0368	16.955	18.2786	22.2109	20.5373	22.4111	17.2523	19.2427	7.32593	22.7614	12.24	12.9752	17.9023	0	11.6865	0	0	13.5791
ENSGALG00000041520	YJU2	10.3449	8.40759	11.3139	11.2564	10.6254	12.9645	17.0327	14.2576	17.948	8.94416	13.3631	8.43291	28.5536	17.3253	7.93916	15.2982	5.50246	9.64765	7.89623	2.96531	16.3431
ENSGALG00000014221	YIPF7	0	0.549368	0	0	0	0.114484	0	0	0	0	0	0	0	0	0	0	0	0	0	0	0
ENSGALG00000035973	YIPF6	1.98623	0	1.51555	2.06649	1.7014	2.61887	1.15494	2.78259	1.99639	1.5985	3.9117	0	4.39602	1.18438	0	3.15285	0	0	0	0	0
ENSGALG00000007404	YIPF5	25.9247	21.6406	25.5438	23.4089	21.0787	21.8695	25.9682	20.5208	10.6172	27.5481	22.4409	6.47691	13.0533	14.1179	13.9123	14.6768	7.268	8.12555	8.26467	9.37844	10.6021
ENSGALG00000010547	YIPF4	28.1919	26.8739	21.8991	27.5713	24.3291	23.9142	30.4725	26.1569	20.5223	32.7064	28.5325	6.65198	11.0387	9.31782	10.1607	8.9894	4.55475	5.9405	7.51803	12.2174	6.34686
ENSGALG00000041037	YIPF3	54.2309	33.5515	39.8616	39.5042	31.0876	32.5554	42.8978	35.9693	34.9116	36.1948	42.6377	15.5941	46.2673	38.6905	40.1107	40.7157	15.2759	23.4448	31.6432	41.6156	36.0698
ENSGALG00000010740	YIPF2	43.7643	37.6127	29.9898	29.6843	35.5836	44.8802	45.782	52.9286	57.6772	37.926	50.054	3.13014	25.3185	24.3913	19.393	27.2557	1.87986	13.88	0	5.92805	20.8371
ENSGALG00000047314	YF5	3.62018	0.585559	1.89789	0.537707	3.89155	0.438473	1.80437	0.913991	2.57361	0.914892	0.753845	1.35354	37.6288	4.19404	15.3998	13.5695	12.2923	7.87444	1.93797	6.13725	5.68868
ENSGALG00000014860	YES1	26.5755	25.1394	38.9208	41.488	37.5322	35.7979	42.9443	24.8886	27.9405	37.1994	20.6841	5.37568	7.73547	10.4806	13.709	12.2422	0	9.21979	15.3338	9.4326	13.5003
ENSGALG00000029135	YEATS4	21.3198	20.4927	20.475	16.6853	17.2453	19.1995	17.9771	17.5741	15.3142	19.0328	18.3999	1.88379	8.62795	6.6738	8.13049	9.17133	5.71553	5.7491	5.55294	0	12.5395
ENSGALG00000036356	YEATS2	1.9729	1.47085	1.02537	1.35088	1.61599	1.1715	2.19184	1.39576	2.66944	1.28669	1.947	2.07855	3.11104	2.97105	2.52118	3.2216	0	2.52867	0.829591	0	0.529954
ENSGALG00000029198	YDJC	0.485389	0.324758	0.474089	0.175323	0.382167	0.360535	0.551922	0.266305	0.482856	0	0.568817	0	0.803888	0.218921	0	0.562964	0	0.214179	0	0	0.2805
ENSGALG00000031890	YBX3	69.096	79.1575	57.0037	55.0114	62.6337	63.5814	66.3876	60.2252	65.0493	70.8304	46.4957	50.4714	84.5886	93.835	108.394	99.4167	48.7083	57.5287	84.2528	84.1056	89.5434
ENSGALG00000004848	YBX1	482.559	520.979	515.313	340.066	414.253	513.778	549.392	460.331	498.381	486.042	446.096	329.934	361.34	457.853	473.745	441.482	356.814	367.138	436.903	308.148	441.582
ENSGALG00000047621	YBEY	11.0931	10.6473	12.1655	8.63665	11.2461	8.39594	6.46222	6.96429	5.12633	5.95348	6.9264	9.02952	12.3673	13.0305	18.3908	5.29867	0	4.50778	12.9976	19.959	7.99778
ENSGALG00000012919	YARS2	8.47236	4.08964	7.79586	8.29864	5.31227	4.84274	9.27264	6.80885	5.61953	7.98079	8.5306	0	2.51473	2.23057	1.32235	1.57653	0	1.09507	0.905967	0	2.04454
ENSGALG00000003563	YARS	19.4745	19.729	19.9178	16.6529	19.6388	21.9483	21.1113	27.1961	21.252	20.3801	24.3445	1.82368	13.359	8.58282	6.16202	14.3593	0	7.9595	6.27604	4.78825	10.8392
ENSGALG00000038154	YAP1	7.2817	7.73942	12.0209	5.09331	11.5262	6.96474	9.12961	4.80045	3.75509	9.79907	4.23648	6.11093	12.3562	16.6418	18.7962	14.4259	0	11.2331	14.4781	17.2513	14.9619
ENSGALG00000009540	YAF2	8.03145	7.9458	10.3321	8.04698	7.12363	7.46601	8.02626	8.27802	4.21738	9.82012	5.74792	3.74898	6.16517	4.60209	5.53042	4.62095	1.02764	3.61597	4.04367	9.25928	6.40503
ENSGALG00000043636	YAE1	2.40771	2.11317	3.5578	3.40485	2.82567	2.03548	4.72385	2.52436	2.29082	3.49282	3.41319	1.86	4.81804	4.37622	3.03985	4.12461	0	1.65719	1.44218	0	3.36587
ENSGALG00000044598	Y-LEC1	0	0	0.167559	0	0	0	0	0.576	0	0	0	0	0.714622	0	0	0	0	0	0	0	0.580435
ENSGALG00000007702	XYLT2	2.45086	2.21132	1.48033	1.82118	1.70094	2.16196	3.27308	2.92333	3.10281	1.64617	2.83663	4.01436	10.2681	4.51434	4.12273	5.30653	0.557563	4.59818	2.53741	0	4.7334
ENSGALG00000006757	XYLT1	0.452328	0.325911	0.789313	0.275281	0.449634	0.279508	0.4579	0.355682	0.83313	0.353409	0.296542	2.63384	2.55905	0.840421	1.479	3.25502	0.299056	1.62769	1.62014	5.91173	1.25112
ENSGALG00000006173	XYLB	7.85866	2.85082	3.77618	3.38528	4.56826	3.34449	5.46405	2.01516	2.61688	2.3361	4.33251	0	0.46118	0	1.2065	0.62929	0	0.166943	0	0	1.00895
ENSGALG00000054428	XXYLT1	13.803	7.70426	9.46995	10.2858	9.63462	12.4289	14.2753	16.8288	17.6834	11.1135	12.5982	3.13846	17.7589	14.7649	15.9839	14.1975	3.03007	13.1863	12.5195	7.21448	14.8661
ENSGALG00000008372	XRN2	13.5544	12.7821	11.2332	10.7179	10.6273	11.5601	16.2036	15.4658	14.4035	13.0234	12.2706	8.64666	18.5646	12.4523	11.2768	15.4164	1.57355	10.8537	13.6854	5.71448	14.4083
ENSGALG00000002706	XRN1	1.12884	0.732049	1.59831	1.3653	1.06726	1.19779	1.48722	1.23157	2.61492	1.0558	0.748889	0.988613	2.47151	1.9216	1.32331	2.29811	0	1.18142	1.16113	0.996076	0.736971
ENSGALG00000011932	XRCC6	7.83863	7.12191	6.36668	4.92139	5.03315	7.11442	8.73526	7.11974	8.99552	6.76613	7.35998	1.68041	2.25648	1.89325	2.77905	5.25095	0	1.39568	1.53159	0	1.94064
ENSGALG00000011492	XRCC5	11.6693	8.51775	11.0238	11.4039	11.8764	11.3842	10.5095	9.10644	9.00532	12.7985	9.29439	1.38037	3.19157	2.97249	3.9357	4.76416	0	4.44707	5.71423	0	5.57592
ENSGALG00000015620	XRCC4	15.6179	14.7401	14.3591	15.2031	12.9972	8.44722	17.5689	13.5277	15.505	18.4277	11.2959	6.38918	4.71358	6.6551	6.3236	6.91695	1.2038	3.83678	8.31155	7.78132	5.29767
ENSGALG00000011533	XRCC3	6.54139	6.5406	4.22093	3.71234	3.50515	2.98199	5.90023	5.23225	4.73083	4.43192	6.2424	2.33536	3.52553	2.96109	1.64001	2.64668	0	1.64928	2.65226	0	3.93483
ENSGALG00000026865	XRCC2	6.04007	6.17367	5.55097	5.21643	6.56263	5.18147	4.76491	3.27342	4.69967	6.31193	4.52606	2.10988	3.46644	3.57704	1.12554	4.92879	6.03971	2.23225	4.76547	0	4.19649
ENSGALG00000003893	XPR1	16.9263	10.3655	10.965	7.30419	10.2408	11.518	16.8225	13.9269	14.8313	15.5324	15.4414	7.98473	16.8117	19.8665	18.0311	18.2517	10.1654	11.3236	16.4102	14.6074	15.131
ENSGALG00000009835	XPOT	9.94804	8.04994	10.283	8.30656	9.56181	7.98522	13.0908	9.10811	7.5587	8.78208	8.02992	1.42459	8.90101	9.92438	8.81314	11.0199	0.710963	6.00683	7.75967	0	9.97252
ENSGALG00000001838	XPO7	6.94128	7.11353	10.6603	6.22814	9.26431	12.4204	12.3821	13.5838	15.2735	12.5081	14.4458	4.03839	26.5261	7.49219	12.4442	14.3348	4.57568	8.98958	11.7128	8.40326	8.39096
ENSGALG00000035360	XPO6	18.8865	21.2331	17.2708	16.0994	21.2873	20.3181	24.0264	24.3631	22.0232	23.1504	21.8846	6.51845	12.5532	7.04397	7.46378	9.06236	2.89341	8.24186	12.9059	17.8693	11.1726
ENSGALG00000010341	XPO5	14.9395	10.942	6.86543	11.0996	7.67974	14.0979	14.1275	13.3782	12.9452	12.6559	5.00206	4.20662	8.15498	5.8749	6.98983	9.20189	3.56171	5.5243	7.75499	6.03974	6.15017
ENSGALG00000017132	XPO4	1.12536	0.553058	1.08047	0.809818	0.844185	0.561231	1.56276	1.25585	1.13218	0.901026	0.804864	1.27774	1.46005	1.64483	1.92735	2.07822	0	1.08389	0.685786	0	0.467281
ENSGALG00000029476	XPO1	29.0901	31.6727	29.5649	31.8552	26.831	25.7658	55.9507	42.3695	19.6384	43.3484	41.47	11.9798	19.1122	15.8002	20.3884	16.8378	7.41765	12.7091	21.6183	7.30691	16.7345
ENSGALG00000012003	XPNPEP3	6.65248	4.92162	5.85853	4.07982	5.56394	4.93922	7.02457	6.12967	5.40167	5.24676	5.48641	0.666583	8.49632	5.77585	7.26052	8.48705	1.51655	4.40847	1.40414	0	6.7181
ENSGALG00000025935	XPNPEP2	14.5937	0.364875	0.628245	0.490704	1.18923	0.67896	1.64545	1.39644	1.0037	0.827574	1.32582	0	0.410854	0	0	0	0	0	0	0	0
ENSGALG00000008523	XPNPEP1	6.2396	4.20655	9.15576	8.1431	5.31082	4.88503	6.60818	9.48206	9.24526	11.3943	7.40665	4.61336	3.56308	6.25676	8.98589	11.4386	4.95406	7.62458	7.56699	4.59797	6.55935
ENSGALG00000006357	XPC	4.82679	2.72848	1.83565	2.68439	2.28437	2.41067	3.79012	2.81903	4.2958	2.39354	2.50734	4.92077	6.99639	3.42201	5.86682	6.1876	1.80549	5.60622	4.28237	3.93142	5.34277
ENSGALG00000028998	XPA	85.7221	84.897	108.24	96.953	88.4252	48.9978	111.883	93.1289	65.8857	102.343	93.1306	56.6201	79.569	49.9096	66.5037	63.1864	69.736	40.87	75.4833	39.7289	80.6028
ENSGALG00000034675	XKR9	0	0	0	0	0	0	0.143173	0	0	0	0	0	0	0	0	0	0	0	0	0	0
ENSGALG00000030305	XKR8	3.68178	4.51004	1.96097	1.50673	1.9419	1.85208	2.49313	4.89593	2.25208	1.20563	4.24144	0	4.44096	2.64203	1.79966	2.09773	0	0.997055	2.35595	0	1.37215
ENSGALG00000006467	XKR7	0	0.215881	0	0.138397	0	0	0	0.150418	0.107879	0	0	0.8324	0.058728	0	0	0.059086	0	0	0	0	0
ENSGALG00000045634	XKR5	0.95113	0.812316	0.744495	1.09286	0.954643	0.94164	1.14274	0.821382	0.979501	0.928044	0.595485	0	0.18773	0	0.507667	0.241435	0	0.180898	0	0	0.217968
ENSGALG00000035429	XKR4	0.133405	0.076756	0.077619	0	0.064414	0	0.154034	0	0.218079	0.081613	0.056375	0.317027	0.874675	0.234878	0.230595	0.226713	0	0.083733	0.395404	0	0
ENSGALG00000016262	XK	0	0	0	0	0.049376	0	0	0	0	0	0	0	0.347937	0	0	0.134612	0	0.282909	0	0	0.40005
ENSGALG00000006025	XIRP1	0	0	0	0.015622	0.058392	0	0	0.014545	0	0	0	0	0	0	0.565368	0.026779	0	0	0	0	0
ENSGALG00000008491	XIAP	5.3929	3.40505	4.40517	3.9496	3.55191	3.4665	5.09508	3.82881	3.28141	4.35357	3.52206	5.30784	6.60321	4.93822	6.30368	5.60845	4.48982	3.03629	5.18018	3.82327	5.95931
ENSGALG00000029002	XG	0	0.097523	0	0	0.059912	0	0.027355	0	0	0	0	0	0.232671	0	0	0	0	0	0.169465	0	0
ENSGALG00000008701	XDH	3.60807	0	0	0.0243	0	0	0	0	0	0.049475	0	0	4.14404	0	0	0	0.63312	0.078945	0	0	0
ENSGALG00000011735	XCR1	0.209749	0.120173	0.037552	0.072457	0	0.102956	0.202581	0.071361	0.02135	0	0	0	0.362447	0.068001	0.724384	0.441273	0	0.052132	0	0	0
ENSGALG00000015235	XCL1	0.987132	0.226838	0.188636	0.277219	0.343697	0.169453	0.44074	0.143872	0.304442	0.335539	0.144163	0	2.24166	0.611298	0	1.87677	0	0.357089	0.421792	0	1.16749
ENSGALG00000005796	XBP1	90.4489	105.455	84.8072	73.2856	76.9215	81.6134	107.78	138.46	62.1435	134.995	109.735	7.37406	25.7122	17.2134	13.1431	18.1271	11.4108	11.4823	8.67342	35.073	13.4704
ENSGALG00000005928	XAF1	1.1114	0	0.101498	0	0.261576	0.179197	0.486368	0.445251	0.15663	0.167385	0.120592	0	0	0.201912	0	0.215423	0	0	0	0	0
ENSGALG00000010412	WWTR1	7.30253	13.9158	21.0282	12.5551	9.22098	12.5258	14.9239	6.82237	10.696	16.5105	4.39652	26.4816	25.8387	21.6628	33.8846	32.4237	31.1705	23.8894	27.359	23.7201	19.8331
ENSGALG00000000699	WWP2	6.27236	6.23435	5.61628	4.40242	6.2354	5.94883	5.63739	5.98686	5.49039	5.17094	5.26148	2.54381	7.55576	5.47149	4.3173	13.7837	0.701972	3.79347	3.97912	13.5741	4.44755
ENSGALG00000041795	WWP1	10.3865	7.28489	7.80672	7.23917	8.03658	8.00755	9.27734	7.22429	4.72963	8.03905	6.48884	1.96586	6.50751	6.39237	6.6671	7.24384	0	5.33032	6.48558	1.69702	8.27701
ENSGALG00000005377	WWOX	1.7109	2.13355	3.30739	3.28152	3.11826	3.42982	5.17678	3.52825	5.00699	2.62626	3.70532	1.2045	1.40601	2.66264	0.675849	1.85086	0	0.556358	1.76492	0	1.43832
ENSGALG00000034834	WWC3	2.41739	1.30115	3.31659	2.01707	3.35858	1.40925	3.13176	2.02537	2.88054	1.82423	1.18476	8.05025	12.6277	13.7607	7.31611	11.5275	7.27104	6.685	7.53805	3.81116	8.35055
ENSGALG00000010668	WWC2	0.987208	0.04651	0.383853	0.102306	0.179467	0.292014	0.268895	0.194136	0.309065	0.033949	0	0.495662	0.912722	1.17156	1.28446	3.46633	0	0.92022	1.12864	2.97322	1.71532
ENSGALG00000001826	WWC1	7.85117	7.55041	6.46298	9.28084	6.3404	7.55067	12.057	11.2268	10.142	8.20775	10.2815	1.06025	1.71681	2.7845	0.232476	1.46429	0	2.26404	1.13255	0	1.43936
ENSGALG00000025864	WTIP	0.529259	0.401935	1.77017	0.7653	1.05588	0.926388	0.864374	0.860004	0.944669	0.460294	0.872187	0.681402	0.508915	0.413814	1.28353	1.02483	0	0.256221	0.488262	0	0.059535
ENSGALG00000011660	WTAP	22.6889	18.7841	19.8675	21.3568	21.7091	21.9392	32.4675	30.1123	36.0383	20.9603	26.112	13.0027	35.1734	24.942	31.7192	25.6745	2.1312	21.8832	18.9832	8.85515	25.7274
ENSGALG00000012115	WT1	1.45188	0	0	0	0	0	0	0	0	0	0	0	1.09767	2.25852	1.51355	1.1402	0	2.77193	0	0	0.331387
ENSGALG00000004849	WSCD2	1.99412	1.37222	0.267855	0.051919	0.453084	0.464828	1.73639	0.449179	1.26018	0.723244	0.389988	0	0	0	0	0.182129	0	0.17326	0.27995	0	0
ENSGALG00000005886	WSCD1	9.99493	13.4622	10.7961	12.5186	9.9736	11.7474	16.3313	19.3328	17.7465	13.9521	17.361	7.35727	17.2725	11.5605	11.8673	8.80126	1.87436	14.7282	10.3411	0	20.2343
ENSGALG00000008151	WSB2	61.855	17.4274	50.614	19.4669	42.1673	54.1093	52.5563	56.4042	56.5168	49.5359	57.1025	13.5848	56.6671	49.1062	25.004	54.2065	3.96136	17.491	32.7332	28.872	58.0232
ENSGALG00000005668	WSB1	142.37	172.137	144.638	160.911	138.327	145.452	138.456	109.447	72.4322	127.573	103.678	106.792	136.645	86.352	105.243	99.7676	57.0705	87.1308	130.671	62.4034	118.842
ENSGALG00000012856	WRNIP1	3.21465	2.74092	2.77266	3.14702	3.10256	3.11994	4.08716	2.44529	2.78648	2.67387	2.04939	1.18157	3.09472	2.31128	3.00326	3.46404	0	2.64359	2.90788	1.5377	3.81809
ENSGALG00000040909	WRN	3.50564	2.13557	1.63633	2.06516	2.11768	1.98063	2.53527	2.43941	3.89026	2.17897	1.87346	3.66692	3.82029	2.35112	2.9095	3.67876	0	1.61118	0.79706	1.53511	2.8306
ENSGALG00000016070	WRB	33.5121	41.9018	25.6871	38.3591	41.3612	45.4185	44.5786	43.8231	41.7235	66.0911	37.7009	4.06545	8.23494	6.75942	8.26984	7.39592	4.66966	9.75346	10.6983	7.21755	7.1173
ENSGALG00000001017	WRAP73	8.92466	7.40849	9.51574	10.4704	7.46636	10.0123	7.8357	8.70402	5.90116	9.31545	8.20436	0	2.14519	1.22128	0	3.23042	1.82993	1.22327	1.8259	0	1.21874
ENSGALG00000035998	Wpkci-7	0	0	0	0.046944	0.153808	343.82	0	0	0	0.217062	0.065305	0	0	0.139323	0	0	0	0	0	0	0
ENSGALG00000028069	WNT16	0	0	0	0	0	0	0.042853	0	0	0	0	0	0.418588	0.501609	4.2436	1.43113	0	0.415545	3.08699	0	0.736441
ENSGALG00000004401	WNT11B	0	0	0	0	0	0	0	0	0	0	0	0	0.077053	0	0	0	0	0.083808	0	0	0.816619
ENSGALG00000000839	WNT11	2.51115	6.13231	4.1915	3.16883	6.89268	9.20473	12.7677	2.20998	12.4676	5.52226	2.44686	2.43694	2.62068	2.21374	3.96345	6.74527	0	1.46425	3.91432	0	5.64275
ENSGALG00000011355	WNT10A	0.29154	0.122109	0	0.220918	0.299159	0.084382	0	0.096111	0.138016	0	0.24595	0	0	0	0	0	0	0	0	0	0
ENSGALG00000001097	WNT9B	0	0	0	0	0	0	0	0	0	0	0	0	0	0	0	0	0	0	0	0	0
ENSGALG00000005401	WNT9A	0.291124	0	0.181066	0	0.169963	0	0.112822	0.049516	0.13068	0.119831	0	0	0	0.478161	0	0.463067	0	0	0	0	0
ENSGALG00000005733	WNT8B	0	0	0	0	0	0	0.12353	0	0	0	0	0	0	0	0	0	0	0	0	0	0
ENSGALG00000037494	WNT8A	0	0	0	0	0	0	0	0	0	0	0.067878	0	0	0	0	0.121529	0	0	0	0	0
ENSGALG00000036255	WNT7B	0.265921	0.394605	0.687804	0.495844	0.330899	0.571842	1.19243	0.56626	0.960396	0.510643	0.439083	0	0	0	0.11696	0	0	0	0	0	0
ENSGALG00000005123	WNT7A	0.193164	0	0.428399	0.142077	0.46883	0.574562	0.640678	1.38395	1.43422	0.796997	0.49509	0	0	0.309313	0	0.140746	0	1.13428	1.94524	0	2.21209
ENSGALG00000011358	WNT6	19.7744	15.7425	9.78908	9.06986	15.9505	7.53492	5.38388	10.5652	7.52257	5.16267	12.6431	0	0	10.8724	0.409803	1.4208	0.676575	0.199336	0	0	0.866177
ENSGALG00000012998	WNT5B	1.06365	0.489649	0.73962	0.353253	0.476321	0.485249	0.357059	0.530598	0.568898	0.136661	0.295706	2.84974	5.08967	6.27874	2.90553	3.44232	0	2.15048	4.23897	0	4.97523
ENSGALG00000034168	WNT5A	1.70765	2.66131	0.918536	1.29507	1.58661	4.63113	1.82375	2.33941	4.02643	2.2572	1.80229	4.80958	8.1006	8.79408	21.4386	19.8801	29.3542	12.4289	15.1291	20.3143	19.8234
ENSGALG00000041708	WNT4	4.27538	4.82108	3.39091	3.84943	2.32453	10.4078	6.64835	8.33588	4.71968	4.75525	9.70252	0	1.84883	1.89687	0	0.670474	0	1.4749	1.66596	0	1.20633
ENSGALG00000042657	WNT3A	0	0.032286	0	0	0	0.00296	0	0	0	0	0	0	0	0	0	0	0	0	0	0	0
ENSGALG00000001079	WNT3	0.046981	0	0	0	0	0	0	0.140541	0	0	0	0	0	0	0	0	0	0	0	0	0
ENSGALG00000034196	WNT2B	0.311519	0.25464	0	0.032746	0	0	0.094728	0	0	0.080923	0	0	0	0.867758	0.926366	2.29078	0	0.119056	0	0	0.1544
ENSGALG00000030173	WNT2	0	0	0	0	0	0	0	0	0.044189	0	0.124944	0	0.362621	1.30133	4.06351	4.2183	1.46608	2.21388	0	0	3.70234
ENSGALG00000043009	WNT1	2.90185	3.58543	2.67419	1.15448	1.48269	1.59387	3.75121	3.81712	1.6418	2.34926	3.72416	0	0.584339	0	0	0.209009	0	0.27012	0	0	0.713452
ENSGALG00000038850	WNK2	1.34644	1.49157	1.31673	1.25759	0.991038	1.6103	1.76272	1.37428	1.47294	1.52925	1.26745	0.919267	1.06216	2.09236	5.86702	4.44502	1.39058	2.16919	1.78855	1.87878	0.986496
ENSGALG00000012992	WNK1	26.1466	21.7837	38.3196	28.6922	31.0045	22.6641	33.5682	27.6932	28.7365	29.366	17.4821	11.8743	16.435	13.7428	14.3304	18.579	7.42736	11.1808	12.0804	17.6118	10.5228
ENSGALG00000011238	WLS	30.1179	31.4844	28.3245	20.6154	31.1632	39.7588	40.5927	33.2696	32.7655	36.5552	39.8025	16.4266	32.0864	19.2561	46.6552	40.3487	4.94688	12.7111	33.0835	89.3992	15.4075
ENSGALG00000030115	WISP1	3.46376	5.94205	5.98964	4.21761	4.72837	5.0932	4.68842	3.59852	5.96797	2.94972	4.12421	0.256566	0.180881	1.05733	7.15542	6.46901	0	0.728202	4.20564	0	0.620663
ENSGALG00000004557	WIPI2	20.1001	13.0143	21.1653	20.4347	19.7206	14.9594	25.1183	16.471	21.0233	23.2043	21.1935	12.103	19.0496	18.7996	13.5941	19.7744	0.662268	13.0335	9.53029	22.7563	16.1955
ENSGALG00000004215	WIPI1	36.3358	37.285	40.3491	39.1333	48.1948	50.0428	49.3324	60.0659	55.5877	40.8199	50.2172	8.83938	32.1313	24.3102	21.0779	32.4521	0	19.3724	22.2126	16.8004	24.3931
ENSGALG00000011170	WIPF3	0.210922	0.050683	0	0	0	0	0	0.049039	0.047794	0	0.0466	3.96253	3.66042	13.3764	13.7149	24.1074	37.3471	12.4601	3.43976	7.13262	19.0269
ENSGALG00000037633	WIPF2	4.08209	3.05712	2.80235	3.96413	3.14895	5.12685	6.31077	8.35842	15.5118	4.68279	7.58145	13.6305	19.3251	9.09095	12.8914	10.9798	1.57207	6.34082	0.555376	0	7.34431
ENSGALG00000036441	WIPF1	3.74893	4.37489	5.96604	5.15298	5.57961	4.94405	4.7073	4.06604	3.21316	4.06901	2.31439	16.1182	22.6013	18.038	12.2762	20.8257	19.3199	11.5565	17.464	13.8324	14.1363
ENSGALG00000039209	WIF1	76.4048	153.002	87.6426	175.749	118.12	71.8518	226.536	39.4397	27.7943	89.2447	61.7953	0	0.036568	0.137231	0	0.244775	0	0	4.75311	5.39141	0
ENSGALG00000038223	WHRN	0	0	0.038831	0	0	0.02294	0.182531	0.044032	0.084887	0.061114	0.125849	0	0	0	0	0	0	0.583671	0	0	0
ENSGALG00000006002	WHAMM	2.04322	1.93067	2.67579	1.80078	2.38941	2.107	3.41883	3.19707	3.30054	1.55846	2.45332	6.22968	6.9183	4.87533	2.4161	4.92556	1.72058	3.60739	2.76595	0	4.83733
ENSGALG00000015529	WFS1	6.90575	4.60841	5.59826	4.82499	5.85489	4.48049	6.90155	3.79488	2.85401	4.49836	3.50507	1.96636	4.09697	4.54542	8.50248	7.12033	0.47461	2.5329	5.13117	19.9563	1.95972
ENSGALG00000007367	WFIKKN2	0.07334	0.235227	0.129702	0.258724	0.17164	0.22656	0.387373	0.245531	0.144221	0.140177	0.125353	0.307806	2.41749	2.58383	1.00668	0.651067	0	0.399593	0.647659	3.38946	1.84813
ENSGALG00000000044	WFIKKN1	0	0	0	0	0.043068	0.019889	0.012252	0.03357	0	0	0	0	0	0.432716	0.770329	0	0.451406	0	0	0	0
ENSGALG00000031164	WFDC2	5.68505	0	2.31863	0	1.52082	1.7219	0	2.03867	2.06385	2.41119	3.07857	0	0	0	0	0	0	0	0	0	0
ENSGALG00000005503	WFDC1	2.25154	2.33229	2.72012	2.35196	1.82103	4.16898	3.35876	2.35667	2.12705	3.0183	2.60552	6.4418	14.9225	21.0419	29.8007	39.2145	6.98025	10.5972	18.8988	62.6363	13.3412
ENSGALG00000012875	WEE2	0.38296	0.198796	0.31522	0.195213	0.489188	0.570571	0.281717	0.359484	0.385625	0.283835	0.413145	0	0	0	0	0	0	0	0	0	0
ENSGALG00000005769	WEE1	7.03841	6.36016	7.71055	5.55846	5.65238	6.21126	8.37878	5.2609	2.21338	6.37567	5.13439	0.844692	1.5164	2.02705	1.0356	2.90732	1.65382	1.12781	1.93195	2.00626	1.44751
ENSGALG00000030059	WDYHV1	23.9957	25.0195	24.2622	30.22	17.2308	19.9655	21.3619	22.2365	20.7762	19.7035	24.2339	0	2.74605	1.31671	0	1.18954	0	0	2.36424	0	0.879185
ENSGALG00000000943	WDTC1	6.1044	4.92807	7.65405	5.04535	7.11619	5.05329	8.13721	6.10925	6.15583	6.24206	3.7359	8.6435	17.1314	12.7498	9.95309	12.4222	5.33353	8.00604	13.4616	8.69739	8.88562
ENSGALG00000012574	WDSUB1	18.6683	15.4636	5.471	6.43934	7.21206	5.59237	8.79001	7.00994	6.49594	4.93095	6.71292	1.25823	6.56049	2.63823	4.5865	5.61132	2.95215	3.16156	3.64125	0	4.36943
ENSGALG00000008760	WDR92	30.9932	27.7077	27.0846	28.1249	24.5997	25.9903	27.5942	26.527	20.8332	32.7065	29.4321	0	7.8661	4.03577	7.71272	7.09956	5.59515	4.18518	4.90735	14.8567	9.84361
ENSGALG00000011724	WDR91	14.2895	21.383	18.1994	20.8143	14.3434	25.9781	16.3485	18.7935	17.7726	16.1065	14.4161	13.6699	16.3404	18.2319	8.06328	14.5866	1.7852	11.9601	15.7212	5.90341	17.9541
ENSGALG00000028172	WDR90	7.3387	4.28881	6.13059	4.78357	5.54675	6.05042	5.00474	5.54568	5.00961	4.8355	6.69427	0.387562	2.4857	0.920249	0	0.98841	0	1.11866	0.341859	0	0.576423
ENSGALG00000011827	WDR89	3.78851	4.16275	4.20665	3.37858	2.8862	3.03434	3.59965	2.75142	2.51317	2.96412	2.68334	1.55429	3.08514	1.39088	3.0315	2.53743	2.31809	2.19055	2.31387	0	3.51502
ENSGALG00000019690	WDR86	3.50226	5.7767	4.65967	3.73268	5.07231	6.15323	6.92762	4.70505	7.64584	4.95817	2.74032	7.03663	14.9548	10.0098	12.7555	11.6122	7.39487	9.2648	8.90823	6.37099	18.7622
ENSGALG00000025904	WDR82	17.1538	17.7194	18.6697	12.9688	15.3216	15.4339	21.6567	18.0212	17.0263	15.2861	16.0626	4.48186	20.3564	14.6312	14.6003	20.8372	2.14194	15.8517	21.9187	14.5287	18.3883
ENSGALG00000026822	WDR81	3.40288	3.73616	3.64356	2.67084	3.3259	2.98528	4.10154	3.69588	3.9077	3.75918	3.42375	1.68407	4.10508	3.93633	3.88532	4.9496	0.862713	3.32968	3.99557	3.60977	3.38015
ENSGALG00000040864	WDR77	8.93192	6.32001	10.1761	11.4518	11.0865	10.0319	8.71775	6.5886	7.62033	6.90509	7.52309	0.927451	3.5888	2.5918	2.83406	3.20431	0	1.72372	2.24169	0	1.67569
ENSGALG00000035465	WDR76	2.17582	0.526605	1.75072	1.3682	1.7177	3.27397	2.60927	1.9374	2.48456	1.68342	1.58236	0	2.29073	0.913076	0	1.10785	0	0.200129	0	0	1.27495
ENSGALG00000042197	WDR75	8.09104	6.35523	6.18394	4.77884	5.53629	7.23652	8.2219	6.58432	7.9081	5.23119	5.62682	4.58589	7.3901	7.591	3.09026	6.17861	0	5.50982	5.02866	0	5.31435
ENSGALG00000034671	WDR74	16.3459	13.8321	15.018	15.5358	11.5825	21.9617	12.6032	18.7715	17.1577	17.2086	21.4286	0.449087	17.9849	9.81102	7.37124	14.7603	0	9.74139	7.17888	9.19724	10.6263
ENSGALG00000004545	WDR72	0.167411	0	0	0.037351	0	0.034973	0.06881	0.058002	0.037897	0	0	0	0	0	0	0	0	0	0	0	0
ENSGALG00000003708	WDR70	15.4039	14.1115	12.5585	14.1596	13.4571	7.22393	18.7386	15.7545	14.0898	16.5803	12.2057	4.17618	5.54246	5.49191	8.82269	8.16364	0	5.10737	3.30312	2.53065	7.36419
ENSGALG00000008696	WDR63	0.15907	0.034404	0	0	0	0	0	0	0	0.079477	0.060914	0	0	0	0	0	0	0	0	0	0.052829
ENSGALG00000003221	WDR61	18.3818	16.6631	18.5128	15.4592	19.4914	15.8752	20.6828	13.9473	12.3696	16.8567	15.4814	0	9.26294	9.77747	3.84331	8.37879	0.981856	5.88144	2.17737	0	5.32426
ENSGALG00000006558	WDR60	1.99961	1.58378	1.69631	1.83584	1.35205	1.99219	2.47623	1.46243	2.24069	1.63525	1.07919	1.33106	1.08176	0.926468	0.715516	1.00119	4.34417	0.625717	3.08746	1.06962	2.44071
ENSGALG00000002798	WDR59	1.00186	0.691434	0.536322	0.669949	1.37407	2.83919	1.19936	1.34699	1.03076	0.926747	0.832018	0.77952	4.70481	1.94138	1.39472	2.06625	0.438505	0.572529	1.66656	0	2.04055
ENSGALG00000029199	WDR55	19.8706	18.5799	13.3604	14.5039	16.1843	18.8195	14.4412	19.855	22.0044	18.0403	18.8723	9.45623	23.273	8.84804	10.8102	11.9594	4.74212	12.2126	13.7491	4.25029	14.2434
ENSGALG00000031570	WDR54	9.69689	8.29444	7.96724	6.71603	9.4228	9.56174	12.1359	11.3156	10.1478	9.87043	8.79358	0	0	0.582057	1.02454	1.29469	0	1.06565	0	0	0
ENSGALG00000006395	WDR53	27.4828	29.6539	27.4737	28.1547	24.9117	24.4734	29.1231	35.5131	26.6374	31.6021	30.7892	3.78689	11.0263	10.9212	11.1402	7.79562	1.12193	5.45243	10.2772	0	10.5371
ENSGALG00000006052	WDR48	14.5402	13.6528	14.5374	17.5337	14.0135	14.1603	17.6211	14.9859	9.54987	17.1475	13.5751	2.39437	5.40041	3.69811	5.5598	5.10211	5.37484	4.1542	4.35439	2.29809	4.53324
ENSGALG00000002129	WDR47	8.23425	7.10609	7.7731	6.94478	7.41269	8.27762	9.86876	7.24155	5.78222	9.21363	6.91436	1.89392	2.01662	3.47765	4.47097	4.02365	2.43801	3.70479	3.90319	2.90317	2.83028
ENSGALG00000001563	WDR45B	16.8169	16.3502	15.6208	14.5385	14.1189	16.1535	19.2816	18.2204	17.1206	18.5313	20.0247	7.76536	14.649	13.2237	10.6303	12.6665	3.21447	9.88637	11.5804	6.4611	14.4936
ENSGALG00000005997	WDR44	11.6114	9.32735	10.2018	10.4475	11.1366	10.6268	12.7241	12.8217	8.49714	12.5448	10.8484	10.4204	11.4029	10.421	10.9823	11.9484	11.3304	8.10364	13.6	5.91398	9.95807
ENSGALG00000032529	WDR43	8.01636	5.58271	7.12784	6.06954	7.78626	7.24404	10.5342	7.41529	9.85367	6.38892	5.62148	3.85632	10.9417	11.3876	7.19651	11.6203	4.44668	7.25089	10.3136	7.86167	10.8519
ENSGALG00000004350	WDR41	4.61909	3.73617	4.90296	4.87047	4.65034	2.36783	4.28538	5.57197	2.60093	4.91801	3.27002	1.48912	1.74296	1.38691	2.54033	2.38779	3.61326	1.60291	1.59039	4.70763	2.40345
ENSGALG00000006749	WDR37	1.14829	3.53332	3.2132	1.0573	3.56192	3.62925	4.24389	3.29872	2.06378	3.816	3.47644	0.939796	1.21814	1.35713	2.43836	1.66355	0	1.96685	2.72918	2.55983	1.27547
ENSGALG00000000247	WDR36	10.1549	14.2324	9.00452	5.65023	9.09125	6.25107	12.9641	10.7851	5.86386	7.1339	14.3661	2.9516	6.01755	5.04315	4.64786	7.0459	3.3737	4.14437	6.02984	4.98927	7.92233
ENSGALG00000016477	WDR35	3.88421	2.87803	2.78572	2.76392	3.86767	3.58941	3.67711	1.729	2.36662	1.5731	2.60828	0	1.09746	0.497251	0.796871	1.93311	0	0.508324	1.32125	0	0.689745
ENSGALG00000004702	WDR34	2.36876	1.32415	2.09461	1.20327	1.98213	2.29301	2.19111	1.39219	2.23649	1.10155	1.65672	0.343581	0.505355	0.269427	0	0.443637	0	0.368418	0.731703	0	0.129882
ENSGALG00000008859	WDR31	2.16135	0.993511	1.15859	0.717826	1.89925	1.87399	1.2428	1.38516	1.36921	1.8302	0.849457	0	0.039612	0.362054	0	0.499271	0	0.278122	0	0	0.278131
ENSGALG00000043081	WDR26	6.34161	4.63749	7.30958	5.67609	8.12629	5.929	8.02693	7.38372	7.18358	4.18717	6.2139	2.68353	14.0112	8.46005	10.7273	13.2827	0	10.0773	8.90001	7.47084	14.0172
ENSGALG00000028897	WDR25	1.68427	1.51417	1.54144	1.47172	1.24481	1.82408	1.43038	1.00874	1.19823	1.18794	0.83632	0	1.95874	1.33576	2.04135	1.42979	0	0.74793	1.39152	0	0.654243
ENSGALG00000002450	WDR24	7.46181	7.75192	4.99208	5.35324	6.74983	8.23644	8.97399	10.2122	12.0613	5.89755	7.01005	2.86987	14.8309	8.30202	6.68779	10.0807	0	5.21347	6.45976	0	7.70017
ENSGALG00000011365	WDR20	8.43817	9.267	8.51224	9.23949	7.254	8.40935	13.0391	12.5622	8.69272	10.681	8.75306	3.26695	5.41247	2.37195	4.58421	3.82333	3.69123	3.26449	5.25433	1.81594	3.26576
ENSGALG00000021637	WDR18	2.22737	1.59041	2.03412	1.98158	2.28457	2.24878	2.29059	2.56305	2.56378	1.5482	2.46137	0.817006	3.13048	2.38759	1.02845	2.50713	1.80922	1.64416	0.582532	0	2.31995
ENSGALG00000043106	WDR17	0.232584	0	0.105741	0.392587	0.17625	0.202051	0.24842	0.05313	0.317523	0.088273	0.254685	0	0	0	0	0	0	0	0	0	0
ENSGALG00000044536	WDR13	32.7058	31.568	26.0666	22.2352	20.7223	26.0391	10.042	13.5501	22.759	14.0389	33.3452	0	32.4744	5.15929	0.760318	6.55781	0	3.342	3.68837	0	5.08354
ENSGALG00000008470	WDR12	21.9712	19.1312	20.2208	23.0682	20.2564	22.4256	26.5115	27.3712	28.4801	22.0768	25.2134	4.99884	8.87686	14.2468	9.27274	11.7257	4.15682	8.04715	3.80015	13.8383	8.88761
ENSGALG00000035013	WDR11	1.28025	0.626535	1.94385	1.73488	1.87086	0.841718	1.59883	0.998643	1.28134	1.20675	0.669204	2.69197	2.12391	1.23446	4.03582	2.57762	0	1.25036	0	0	0.479962
ENSGALG00000032776	WDR7	0.369805	0.256065	0.570799	0.513578	0.699236	0.415283	0.556589	0.324644	0.563808	0.166841	0.183284	0.321984	1.25634	0.494303	0	0.654469	0	0.57022	0.084291	0	0.435048
ENSGALG00000006936	WDR6	1.85501	1.65912	2.83868	2.41092	4.45971	3.27768	2.6818	4.08947	2.92234	3.36691	4.19945	0	4.82232	3.45483	2.5244	4.27489	0	3.05128	4.37458	0	5.19124
ENSGALG00000002659	WDR5	12.81	10.1689	10.7384	12.449	12.2793	13.8378	19.5858	14.6116	16.7641	14.5852	11.9968	4.35658	12.9581	10.1735	7.2049	11.9198	3.10534	7.91166	9.11299	9.19351	8.54033
ENSGALG00000016187	WDR4	4.96096	3.96511	3.74355	4.27853	4.20636	4.18809	4.92271	3.72818	2.72139	4.07149	3.59685	1.95551	3.54302	3.86251	3.10569	4.81703	1.66779	2.77627	1.65675	2.82844	4.26638
ENSGALG00000014791	WDR3	3.69109	3.09481	3.55608	2.37091	3.38406	3.24097	3.72234	3.51935	4.1567	3.4466	4.30372	1.10451	2.30172	2.75743	2.76602	2.08274	0	1.52299	1.06196	3.1537	3.22207
ENSGALG00000014957	WDR1	54.5221	42.743	54.5705	43.6402	53.014	45.1564	60.6063	43.928	28.5213	54.1892	45.6371	9.87662	23.0762	24.2938	23.9255	36.2123	8.43499	18.6065	22.7417	67.2125	24.4208
ENSGALG00000008866	WDPCP	0.125235	0	0	0.03906	0.268087	0.151656	0.205121	0.030716	0.289684	0	0.158316	0	0.156308	0.216277	0	0.485586	0	0	0	0	0
ENSGALG00000012199	WDHD1	0.701407	0.707731	1.01073	0.546081	0.616957	0.81768	0.935859	0.816737	0.945633	0.737	1.05328	0.444774	0.466598	0.842903	0.520568	0.927035	0.86487	0.326531	0.377146	3.12913	0.801217
ENSGALG00000043669	WDFY3	3.98711	2.41345	5.32931	4.83001	6.57105	3.88833	7.83061	7.91336	6.95599	3.85421	4.12059	5.83077	6.57675	4.45916	6.60233	5.97645	4.09262	4.30213	5.54887	3.96835	3.9377
ENSGALG00000017019	WDFY2	8.37454	8.15425	8.59183	7.31136	6.66651	7.73425	14.1204	15.2318	11.258	11.1312	13.7428	1.08197	6.02437	4.28624	3.20897	5.77098	2.84426	3.39473	3.67977	0	8.43055
ENSGALG00000005158	WDFY1	44.8337	38.2232	47.9266	37.4047	50.8492	41.6251	49.0003	50.4264	34.4514	63.2772	41.2691	6.06587	9.1176	11.1104	10.1763	12.2118	3.45706	9.7435	14.2314	11.2831	11.083
ENSGALG00000019867	WDCP	2.93292	2.09737	2.10344	2.30109	2.63082	3.18829	2.89406	2.25381	1.87541	2.27776	2.43897	1.19005	2.19291	2.04589	2.35176	2.38947	0.830303	1.76119	1.10685	2.30469	1.38506
ENSGALG00000016949	WBP4	8.1848	7.67471	9.42961	6.39261	6.91031	7.49463	8.72846	6.30551	9.37219	8.14724	7.41958	10.816	55.2667	17.7894	13.4652	12.8255	10.6679	13.6068	19.771	16.2457	28.971
ENSGALG00000011908	WBP2NL	24.4948	24.5139	22.5688	19.9231	22.0583	24.5325	27.8062	26.3432	22.8971	26.9378	24.436	20.5664	30.294	32.2886	28.9336	28.446	14.6125	21.9323	25.6616	34.4832	26.5677
ENSGALG00000002219	WBP2	73.4579	68.6207	77.7112	55.1317	67.9043	59.4071	66.5244	55.4037	49.3519	88.1613	49.8421	9.14099	25.9029	26.4431	17.3694	21.5216	3.33089	21.0644	16.6397	22.1764	18.6463
ENSGALG00000041010	WBP1L	11.5914	8.72301	6.3174	6.1996	5.9674	5.68834	9.52397	9.16568	6.89723	6.99736	7.98419	13.6478	26.5164	12.4502	11.0647	11.841	10.5339	8.86994	14.7131	19.0975	11.8242
ENSGALG00000049426	WBP1	18.1867	26.3765	30.3617	23.2941	23.263	47.7281	16.3041	19.2418	31.0734	17.823	50.8307	1.00547	14.4516	9.46541	5.47402	10.6139	0	5.76928	5.06816	9.63944	8.00261
ENSGALG00000008797	WASL	18.5239	19.2005	18.1548	18.5258	15.2614	15.5652	19.7945	19.6211	12.8113	20.9373	18.0477	12.2115	16.6114	16.419	16.864	16.3983	7.32113	11.145	16.0469	13.8439	12.399
ENSGALG00000032732	WASHC5	6.66276	3.09473	4.61112	3.6644	5.07406	5.69414	5.74377	6.63479	7.763	4.29738	5.80926	0.668522	4.40981	3.17331	2.69934	5.27055	0	3.33572	1.64108	0	3.78595
ENSGALG00000028254	WASHC4	1.61698	0.627735	2.22384	1.43402	2.49014	1.37385	2.33092	1.84622	1.94312	1.91617	1.35129	0.83187	3.49503	1.01937	1.26834	2.48863	0	1.19055	1.24682	0	1.02143
ENSGALG00000012760	WASHC3	50.1609	68.1727	46.7364	68.7463	57.8972	47.8969	62.0282	57.7411	44.0082	70.4128	55.3626	6.30934	10.3107	11.9547	13.2677	14.0215	9.00499	9.92816	14.1111	14.9713	9.70465
ENSGALG00000005914	WASHC2C	22.5712	26.1474	23.5297	22.9608	21.6178	25.5779	28.496	26.7724	29.1463	23.7399	26.6322	10.232	22.7381	19.6509	16.5746	20.7717	4.38401	12.4323	12.6428	7.94478	16.3267
ENSGALG00000012974	WASHC1	8.53599	5.83196	6.09876	6.09008	5.84338	5.90389	7.5861	6.68744	7.70796	6.02923	5.72647	4.84314	9.80778	9.22983	11.8914	11.5522	0	4.28481	5.7105	0	4.45219
ENSGALG00000017103	WASF3	0.423946	0.734125	1.1123	0.502245	0.841814	0.889016	1.15984	0.701643	1.05215	1.28569	0.886996	0.523003	1.71362	4.42839	4.74706	6.16866	7.39823	3.79207	7.30984	0	5.9736
ENSGALG00000014012	WASF2	6.10087	7.63808	7.41235	6.71795	5.88873	8.45079	10.3394	9.86832	10.2342	6.1372	6.67828	23.9824	36.7404	29.3856	29.0868	35.9525	7.9149	21.1315	23.1295	23.5409	28.1523
ENSGALG00000015066	WASF1	4.6886	5.93577	8.26902	4.76454	5.51731	8.69708	11.2953	7.30403	10.4384	5.56168	5.80863	0	0.454981	0.141447	0.931187	0.453064	0	4.64145	0	0	1.51429
ENSGALG00000048926	WAS	26.701	26.6553	35.7546	29.7439	36.3493	23.3354	28.3803	29.013	40.8159	30.0116	40.0995	34.4783	72.0259	60.4565	39.3935	49.5948	0	36.1701	33.5339	0	40.9863
ENSGALG00000014772	WARS2	0.650009	0.796077	1.03028	0.659119	1.26781	0.500141	0.574945	0.349276	0.833629	0.690576	0.561565	0	0.5769	0.965506	0.557149	1.22875	0	0	0.472812	0	0
ENSGALG00000011228	WARS	11.3148	7.90053	10.2609	8.97508	8.28178	9.71967	13.233	13.5818	10.9135	10.0272	9.04856	5.74877	9.92739	12.599	10.9144	11.9816	3.02629	9.06766	2.92121	0	8.68277
ENSGALG00000001907	WAPL	6.67189	5.99864	7.92451	5.95912	6.86625	5.5176	9.01359	8.70423	7.16353	7.06363	6.66902	16.9454	16.0943	13.2685	16.4305	14.4603	8.78283	9.2119	13.7254	7.12852	13.5001
ENSGALG00000035281	WAC	9.91115	9.2447	9.61362	8.83606	9.16893	9.61188	17.7303	14.7479	19.563	10.7437	10.2785	24.8261	31.1122	30.3486	27.5607	24.9915	6.41932	16.8823	29.6669	4.92504	21.3999
ENSGALG00000034224	VXN	0	0	0.065579	0	0.061714	0	0.058572	0	0	0	0	0	0	0	0	0	0	0	0	0	0
ENSGALG00000017272	VWF	6.43482	4.72539	5.62395	4.68525	5.64133	5.06064	6.22068	4.22532	6.07291	4.08669	3.97217	171.803	147.551	166.604	145.828	116.592	118.35	96.2125	158.991	64.465	133.074
ENSGALG00000043089	VWCE	8.92712	0.105132	0	0	0.08378	0.108129	0.231693	0.090911	0.195466	0.067433	0.245227	2.00454	5.38328	1.50639	1.25737	2.36774	0	0.661646	1.52394	0	3.01056
ENSGALG00000003472	VWC2L	0.859164	0.324598	0.297698	0.831763	0.815571	0.546646	0.722109	0.627724	0.802275	0.089069	0.863144	0.835142	0.202695	0	0	0.429602	0	0	0	0	0
ENSGALG00000013081	VWC2	2.04787	0.227139	0.87158	0.871319	0.773381	0.512971	0.400806	1.45807	0.721466	0.98362	1.27899	0	0	0	1.01787	1.03886	0	0.777051	0	0	0
ENSGALG00000007491	VWA9	8.82557	10.0942	5.80411	1.6287	1.58084	0.957491	2.37333	1.3168	6.36561	1.39522	1.20894	1.02638	4.81034	5.19628	1.69145	4.37535	1.14408	1.20743	2.27282	2.6699	4.99287
ENSGALG00000016955	VWA8	1.70032	0.398075	1.3537	0.487157	1.19886	1.05955	1.88224	0.937673	0.991009	1.17834	1.08447	0.42267	1.16223	0.293775	0.387829	1.2521	0	0.332955	1.34527	0	0.692137
ENSGALG00000049654	VWA3A	0	0	0	0	0.058304	0	0.026926	0	0	0	0	0	0	0	0	0	0	0	0	0	0
ENSGALG00000008980	VWA2	0.146709	0	0.087902	0	0.024407	0	0.080674	0	0.057308	0.201802	0.042082	0	0	0	0	0.115152	0	0	0	0	0
ENSGALG00000001527	VWA1	7.76702	5.81523	7.05189	6.2297	6.38792	6.29267	16.2193	16.6237	18.664	5.52849	11.2807	4.84516	16.4087	19.028	13.8792	16.8425	0	9.57159	10.2031	13.3936	13.7788
ENSGALG00000003589	VTN	14.6206	23.0892	18.1908	24.3126	19.8724	25.7682	25.7116	35.3031	18.4173	25.5873	35.803	64.7558	62.5968	7.08068	8.52799	7.97954	29.0242	6.17228	5.76927	18.7106	5.27555
ENSGALG00000009526	VTI1B	35.2636	33.8674	26.5234	35.9156	31.8057	35.3933	40.9501	43.567	48.5189	37.9084	39.257	6.34597	11.9848	17.3934	13.5308	16.9547	19.7564	5.58264	11.6326	0	17.0001
ENSGALG00000008880	VTI1A	33.2474	36.0442	33.2553	30.1595	29.405	29.0742	33.7767	41.9142	38.6946	44.9368	36.3143	2.80249	5.91922	9.24783	5.92259	7.40591	3.69939	6.44094	7.11424	2.79209	5.35997
ENSGALG00000001863	VTG2	0	0	0.034687	0	0	0	0	0	0	0	0.065373	0	0	0	0	0	0	0	0	0	0
ENSGALG00000039354	VTG1	0.037055	0	0.030477	0.08816	0	0.048078	0	0.009229	0.034866	0	0.025537	0	0.136719	0	0.046758	0.028594	0	0.107699	0	0	0
ENSGALG00000014820	VTCN1	0	0	0	0.132382	0	0	0	0.192919	0	0	0	0	0	0	0	0	0	0	0	0	0
ENSGALG00000013810	VTA1	29.4653	28.1687	33.0565	31.4401	28.3712	26.9803	34.3351	29.1562	20.717	37.3822	25.4853	4.55264	6.84935	9.8819	7.94189	9.32563	5.54105	6.33125	7.83491	6.1321	7.59654
ENSGALG00000033517	VSX2	0	0	0	0	0.031829	0	0	0.097944	0.036745	0	0	0	0	0	0	0	0	0	0	0	0
ENSGALG00000037576	VSX1	0.067314	0	0	0	0	0	0	0	0	0	0	0	0	0	0	0	0	0.572531	0	0	0
ENSGALG00000017217	VSTM5	0.664237	0	0	0.131921	0.209914	0.193616	0.265813	0.186893	0.029938	0.129937	0	0	0.783566	1.23568	1.59228	1.52146	3.3109	2.2051	1.69847	0	2.13799
ENSGALG00000006174	VSTM4	9.55415	9.80593	6.34727	6.20491	9.01914	9.12628	9.14995	9.43532	8.36389	9.2096	7.48132	1.89457	4.35075	2.70577	3.22528	4.15707	2.47583	3.79494	4.00465	16.8701	6.56264
ENSGALG00000006792	VSTM2L	4.84438	1.98911	2.37595	1.18201	2.50755	3.15623	2.52688	4.25928	2.29259	2.35348	6.27503	0	0.433161	0	0	3.49435	0	0.675113	0	0	0
ENSGALG00000032402	VSTM2B	2.19514	2.55261	2.45356	2.24464	2.47434	2.57683	2.8618	4.09799	3.86831	2.11692	3.46843	0	1.22832	0	0	0	0	0	0	0	0
ENSGALG00000041764	VSTM2A	2.70863	0.181105	0.227224	0.689263	0.903549	0.088586	0.15265	0.148465	0.158827	0.235468	0.62221	0	0	0	0.279301	0	0	1.48849	0.467284	1.3353	1.01135
ENSGALG00000016464	VSNL1	35.5338	5.79614	23.4855	7.87017	14.413	8.389	8.75179	17.6215	13.0543	6.64047	9.68576	2.24656	0.9402	2.53682	8.38228	2.78157	0	44.7683	7.8314	21.3759	20.361
ENSGALG00000039903	VSIG10	18.4124	10.9009	11.3512	10.3621	15.0374	11.4249	13.4167	17.8422	13.3868	16.0656	12.136	7.70104	15.5653	9.23935	12.7567	13.427	8.53985	9.20622	10.3699	0	9.71551
ENSGALG00000008290	VSIG1	0	0	0	0	0	0.105323	0	0	0	0	0	0	0	0	0	0	0	0	0	0	0
ENSGALG00000010232	VRTN	0.268135	0.057102	0.143037	0	0	0.170215	0.127969	0.126545	0.026888	0.08549	0.025695	0	0	0	0	0	0	0	0	0	0
ENSGALG00000032770	VRK2	7.69194	3.2599	5.80519	7.87209	6.93972	5.52231	7.07894	8.34823	11.0199	9.40579	9.04507	16.9709	10.2158	6.87342	9.42483	11.6762	15.5403	6.81428	12.4132	0	8.08654
ENSGALG00000011116	VRK1	4.04178	2.36838	3.91297	4.47385	4.52436	3.16613	2.54036	2.02772	3.26025	3.58131	2.78106	0.287663	2.93717	1.22385	1.45213	2.3836	0	0.942912	1.24641	0	1.71237
ENSGALG00000000793	VPS72	26.8006	38.9194	24.1922	24.3066	22.8454	42.336	27.37	34.9113	43.6123	24.9334	37.0392	14.8042	36.9684	16.1609	14.4954	26.6236	7.76045	7.98215	10.1308	0	11.1803
ENSGALG00000008847	VPS54	3.08722	1.46461	2.2375	1.8343	3.02174	2.38361	2.68293	2.50947	3.78043	2.50837	2.06893	0.662755	4.81426	1.94185	0.918227	3.55064	0	2.21415	0.839097	0	3.59188
ENSGALG00000042071	VPS53	6.89258	5.78564	4.93153	4.8348	5.65971	6.66581	7.52491	5.94778	5.93661	5.8873	6.27757	2.23756	7.51359	4.30414	3.74387	5.11922	1.82168	3.39643	5.65276	3.48182	5.15342
ENSGALG00000004166	VPS51	9.77312	8.27453	7.36698	8.48825	8.77363	9.67796	9.87694	10.8384	11.6554	8.732	9.66723	4.07265	12.6444	7.06751	6.51824	7.45389	0	5.19716	5.32802	14.9667	7.65449
ENSGALG00000009500	VPS50	6.70327	5.52683	5.62551	5.70131	3.48966	5.66712	7.20354	6.07215	3.81969	7.32469	5.47082	1.40004	3.93306	1.72869	3.6798	2.93091	0	0.96648	1.2279	0	1.5009
ENSGALG00000013899	VPS45	14.9405	15.9648	15.9388	16.678	16.1379	19.7919	19.9612	20.7222	17.8708	18.3244	19.0644	3.92375	14.0478	5.96757	5.71185	15.2459	0	8.36466	6.66323	17.0374	7.08163
ENSGALG00000031635	VPS41	19.837	16.8374	19.4889	17.6075	18.0382	16.9722	20.5733	13.5022	16.3111	17.4169	18.2208	11.438	12.3242	17.6547	16.3853	18.9133	3.55202	11.8079	17.8722	0	14.1272
ENSGALG00000008991	VPS39	10.2119	9.32631	10.6322	10.014	10.3882	9.70633	12.5086	9.01324	7.01953	10.1094	9.34193	2.39537	5.10442	2.98644	1.98975	3.9018	2.14147	2.87688	4.81845	0	2.69367
ENSGALG00000053999	VPS37D	13.8071	10.7994	10.1586	5.90657	5.81221	14.347	1.52926	2.95472	6.1139	1.65937	11.5512	0	2.05993	0	0	0	0	0.182963	0	0	0
ENSGALG00000038541	VPS37C	8.72674	9.32409	7.30045	9.80264	7.64468	10.1686	14.3856	12.4443	16.1963	9.09965	15.6087	4.75688	25.4589	11.0498	10.173	13.9675	2.98238	5.72768	5.08017	6.82965	5.17632
ENSGALG00000003743	VPS37B	4.80589	7.96823	10.7337	5.36716	8.86933	6.89513	10.3891	4.21362	9.19006	5.23177	3.36335	15.6509	13.6633	12.0177	11.2887	10.8971	0	13.385	11.2215	10.9328	10.2676
ENSGALG00000013646	VPS37A	5.08998	10.7577	11.8859	5.45066	7.91852	5.71768	7.07519	6.01814	8.93317	6.35509	5.40109	1.29418	4.14713	4.39495	0.912521	5.21864	4.13278	3.09726	2.23503	0	2.3144
ENSGALG00000017026	VPS36	3.87457	2.97967	4.59837	3.7913	7.18759	3.37801	5.86162	4.94284	5.00078	3.61259	3.19312	2.39689	7.14574	7.95219	9.11078	9.44846	5.67012	5.32389	2.27384	3.41326	5.60097
ENSGALG00000002119	VPS35L	13.2848	10.117	15.2062	11.8313	14.8042	12.6849	16.141	11.7497	6.8759	12.9842	9.636	5.34137	8.27646	8.54368	6.64443	7.70646	4.79324	6.53737	5.21106	13.6693	6.44463
ENSGALG00000004375	VPS35	36.0138	30.8489	33.2999	34.5414	30.5748	31.6518	44.0904	35.3606	26.9688	39.1201	31.34	13.6238	22.6049	16.8618	25.2072	21.9012	13.8966	17.2384	24.9944	15.1156	21.9586
ENSGALG00000012833	VPS33B	29.7305	26.0879	25.7358	22.4339	26.405	30.1086	26.5687	28.4798	30.2022	29.1681	30.7047	6.51919	23.4974	24.4652	20.9489	25.5652	1.39878	17.1789	11.7411	0	26.8118
ENSGALG00000005951	VPS29L	0.438303	0.163471	0.538378	0.429241	0.395055	0.704282	0.303767	0.481601	0.240624	0	0.220951	0	0.261425	0	0	0	0	0	0	0	0
ENSGALG00000004529	VPS29	39.5289	35.1169	40.9238	40.1071	39.9265	35.6961	39.0238	34.8622	5.17149	41.9112	38.4765	3.96671	9.96339	12.4134	7.1057	11.7903	11.7635	8.04668	13.152	6.29808	11.0441
ENSGALG00000016052	VPS26C	19.7116	17.1627	19.4728	19.6426	18.3796	18.3088	20.1091	18.4	18.7044	22.3863	20.2832	5.23722	11.1679	11.0892	13.1806	12.1908	11.723	9.38931	15.991	7.81017	9.2365
ENSGALG00000001521	VPS26B	5.11553	4.57912	8.92979	4.66587	6.85211	7.36935	8.59057	4.8011	5.03722	6.93822	3.08373	4.34044	8.30083	8.13074	4.46801	8.93455	3.33506	6.59635	6.95937	0	8.52735
ENSGALG00000004174	VPS26A	34.8639	32.0727	33.3398	33.9617	35.2202	37.2019	42.4495	41.9759	25.9124	39.2451	29.818	5.39392	8.62222	8.66671	7.37795	8.79021	2.03617	6.38571	9.15163	11.91	10.9257
ENSGALG00000034262	VPS25	26.9962	20.6867	21.0573	18.1435	17.7668	19.1819	20.6745	17.4189	17.7992	20.4355	20.8281	3.92007	37.3265	10.6459	5.83048	15.28	4.60195	14.7902	13.86	19.2492	25.8947
ENSGALG00000008496	VPS18	4.13723	3.4586	4.44821	4.17202	3.83289	3.89992	6.25415	4.31654	3.92877	5.30023	4.49982	3.44141	3.53766	2.43282	2.93291	2.45188	1.49558	2.19286	2.27968	1.59617	3.02332
ENSGALG00000034510	VPS16	10.8146	14.167	9.6564	10.1828	11.2933	13.4389	13.7701	13.5848	12.0782	13.1925	13.8862	3.70359	22.3971	12.9864	7.03749	19.4502	0	10.8274	9.66425	0	16.3024
ENSGALG00000034777	VPS13D	1.96733	1.07509	1.42164	1.64756	2.31896	1.3496	3.69394	3.58202	3.2889	1.89359	2.27072	1.22175	6.47743	3.05631	2.98476	2.61405	0.634751	1.67269	3.15089	2.39698	2.62511
ENSGALG00000003705	VPS13C	1.03297	0.228573	0.530939	0.632402	1.15566	0.379056	1.6676	1.3878	1.13114	0.319992	0.653504	0.209601	0.427181	0.208882	0	0.596827	0	0.168827	0.037217	0	0.123785
ENSGALG00000015170	VPS13A	0.677557	0.169048	0.32622	0.518768	0.513611	0.283461	1.24935	0.907403	1.1013	0.492631	0.608739	1.09486	2.62331	1.00724	0.300123	1.89527	0	0.423515	1.99816	0	0.714832
ENSGALG00000029536	VPS11	7.2021	6.08209	4.35573	5.77381	5.9857	6.70636	7.71962	7.15204	6.57989	6.96178	7.98165	6.66784	15.0074	7.56999	8.34733	10.8493	0	5.70862	6.9168	5.96491	11.0474
ENSGALG00000023468	VPS9D1	0.347126	0.072714	0.655938	0.557557	0.434197	0	0.330174	0.397581	0.934466	0.193587	0.32089	0	0.435768	0	0.33102	0.478114	0	0.131505	0	0	0
ENSGALG00000006704	VPS8	7.31486	6.17284	7.64799	5.48387	6.41894	5.86963	8.7613	6.86239	10.1891	7.28522	7.53333	2.16203	6.09963	4.7868	2.8246	6.67253	2.56412	5.47093	3.73024	2.55283	7.13168
ENSGALG00000012879	VPS4B	16.1991	14.4985	17.0222	15.1163	16.121	14.6174	15.9188	15.0591	11.0903	16.3579	14.9125	11.1492	14.5151	13.2444	10.5359	14.405	8.3964	8.96655	15.7864	14.819	14.847
ENSGALG00000021136	VPREB3	0	0	0	0	0	0	0	0	0	0	0	0	0	0	0	0	0	0	0	0	0
ENSGALG00000042773	VOPP1	5.6073	1.11506	1.52948	2.07276	1.87169	2.06324	2.22763	1.81264	2.57175	1.95002	2.47143	8.12292	10.2634	5.65036	1.86495	4.59801	0	3.99721	3.74927	0	3.35862
ENSGALG00000013993	VNN1	6.6192	1.23867	2.25726	2.04614	1.52736	2.86936	2.73131	5.13324	1.56387	1.94296	3.25917	3.35689	5.77696	1.19436	1.36366	1.84014	4.38069	0.738421	2.68288	0	1.90803
ENSGALG00000005160	VMP1	222.669	232.239	194.63	287.521	196.827	172.311	225.604	248.312	195.597	246.394	218.794	15.2744	15.2938	11.5871	9.11076	13.4744	7.61737	5.47792	15.5616	6.82247	14.9724
ENSGALG00000017172	VMO1	0	0	0	0	0	0	0	0	0	0	0	0	0	0	0	0	0	0	0	0	0
ENSGALG00000009065	VMA21	23.8672	23.5655	21.9876	26.2009	23.0214	21.9578	28.6919	24.3736	16.9455	26.5508	23.4312	2.5061	7.08965	6.63441	6.63365	6.91302	3.43293	4.35684	8.29635	9.32795	7.89578
ENSGALG00000010166	VLDLR	12.708	16.4565	13.9979	12.9647	13.1949	13.9223	23.3646	16.7991	14.8658	16.6138	17.7048	11.3064	14.5341	13.8937	10.9371	12.3209	7.56917	9.3126	18.9171	9.91852	9.90229
ENSGALG00000002501	VKORC1L1	7.68617	6.54694	7.44155	5.74432	7.136	5.89492	8.63121	6.90013	5.2222	8.1717	7.52349	1.29398	3.42562	3.0724	3.76083	3.04467	1.30451	1.36791	5.51947	6.78656	2.99614
ENSGALG00000010583	VIT	0.146639	0.255169	0.332802	0.251833	0.449416	0.357835	1.52785	0.106481	0.896781	0.588817	0.429698	0	0	0	0	0	0	0.59245	0	0	0.181295
ENSGALG00000031131	VIRMA	1.94528	1.1132	1.49915	1.69063	1.71852	1.74432	2.34707	2.41137	2.7467	1.97745	2.17263	3.02549	5.26195	3.44123	2.72872	3.30919	0.425371	2.60875	2.79029	11.2201	3.8111
ENSGALG00000006575	VIPR2	0.349146	0.193825	0.513191	0.589936	0.27003	0.064492	0.716397	0.195649	1.29223	0.977122	0.72381	0	0.284523	0.463673	1.7214	2.45336	0	0.104489	1.12672	0	0
ENSGALG00000005259	VIPR1	0.361176	0.126188	0.036277	0	0.115516	0.071245	0.195816	0	0.022199	0.069534	0.020265	0.137479	0.758871	0	0.616862	0.668139	0.716823	0.456548	0.665533	0	1.29776
ENSGALG00000010459	VIPAS39	3.85321	3.49116	2.31968	7.29182	8.55205	3.27344	16.8066	18.8122	16.7291	5.27168	6.64809	3.86998	15.0372	7.4566	10.3558	12.1538	3.60436	9.59714	4.08887	8.7604	11.1672
ENSGALG00000013604	VIP	4.48182	0.410942	1.19627	1.93391	1.22556	1.39781	0.486826	0.785978	1.78722	0.719203	2.40064	0	0.424332	0.680797	0	0	0	0	0	0	0
ENSGALG00000008677	VIM	995.68	1554.81	1347.47	1232.31	1157.93	1739.45	2356.92	939.552	768.846	1364.59	1059.52	459.446	689.921	656.821	623.253	544.97	456.308	327.171	638.216	627.572	707.32
ENSGALG00000005763	VILL	14.6043	0.493232	0.401648	0.294313	0.49336	0.148573	1.56938	0.732181	0.445048	0.725747	1.1967	2.88916	0.878595	4.10829	8.4712	5.06979	2.79407	3.5028	2.14117	0	9.23611
ENSGALG00000037286	VIL1	1.43836	0.222823	0.133423	0.175257	0	0.160662	2.68316	0.325044	0.038114	1.46713	0.933582	0.412582	7.20563	0	0	0.364806	0	0	0	0	2.24727
ENSGALG00000004937	VGLL4	11.5015	9.97601	12.9514	10.0983	11.4691	11.9968	14.1851	11.3922	12.274	11.1102	8.68215	18.2455	27.5547	33.2375	30.5782	30.7058	9.62731	23.0357	29.6624	39.0299	24.8178
ENSGALG00000015497	VGLL3	0.283488	0.487184	0.169339	0	0.291763	0	0.207694	0.24714	0.057607	0	0.11011	12.9236	12.9996	14.0573	20.7412	17.9255	12.0134	9.79981	15.608	8.20692	8.65592
ENSGALG00000014917	VGLL2	0	0.409879	0	0.139259	0.230424	0.167883	0	0	0	0	0	0	0	0.637972	0	0	0	0	0	0	0
ENSGALG00000006412	VGLL1	0	0	0	0	0	0	0.060112	0	0	0	0.143642	0	0	0	0	0	0	0	0	0	0
ENSGALG00000011357	VEZT	3.78558	2.03156	3.41708	3.6138	3.55524	3.08067	5.12226	4.68974	4.75926	4.70908	3.87147	7.3168	4.40674	4.24995	4.93264	4.64359	3.27048	3.88502	5.64193	0	4.45483
ENSGALG00000005530	VEZF1	4.61528	5.56876	6.2142	4.15625	5.12494	5.13044	6.73157	6.05832	10.3647	5.20631	4.11235	23.7255	32.6334	16.9036	19.3859	18.2874	49.913	11.9763	15.1591	18.0537	16.1166
ENSGALG00000009682	VEPH1	6.89933	0	0	0	0	0.118228	0.199468	0	0	0	0.174974	0.457452	0.885511	0	0	0	0	0	0	0	0
ENSGALG00000016558	VEGFD	6.50724	1.96365	1.85973	1.98022	1.45221	0.547831	1.23921	1.70463	0.651718	1.22411	1.91806	2.17065	1.49285	3.20749	2.16032	5.31574	0	0.839972	7.09209	2.30008	6.62865
ENSGALG00000010847	VEGFC	2.16796	2.18519	1.56552	2.11021	1.77548	1.41413	2.59871	1.43349	1.09529	1.28066	2.08279	2.51382	3.52481	3.52714	3.49188	6.42995	0	2.1763	4.06773	0	1.69511
ENSGALG00000010290	VEGFA	4.03518	1.26754	2.94378	1.8037	2.99538	2.77197	4.20072	2.26614	1.63952	1.98965	2.51518	5.8956	8.86943	2.07498	6.0334	5.1888	2.16331	2.97067	4.20324	4.41758	4.59145
ENSGALG00000033090	VDR	1.86675	0.162679	0.180662	0.403822	0.459972	0.240537	0.296182	0.132383	0.1262	0.270016	0.47559	0	0.526557	0.283181	0.7628	3.03664	0	0.32648	0.304618	2.57387	2.23186
ENSGALG00000010417	VDHAP	62.6539	0.792386	0.260485	0.173594	0.109585	0.420892	3.48194	0.837435	0.264361	0.614939	2.18984	0	0	0	0	0	0	0	0	0	0
ENSGALG00000041463	VDAC3	31.0879	18.1974	46.8572	63.2839	46.6626	44.4046	49.8523	41.8385	24.7681	37.894	45.3756	14.0835	25.6169	27.8507	28.3093	24.1423	10.6016	21.5888	18.4119	56.7948	27.6876
ENSGALG00000005002	VDAC2	249.56	216.558	243.315	114.579	141.001	202.466	253.174	205.712	151.288	245.301	232.773	45.7368	75.9826	95.7514	85.1928	82.93	49.26	60.8593	76.029	76.2745	81.1971
ENSGALG00000006503	VDAC1	70.7535	64.4554	67.733	67.6153	67.7694	58.4357	62.1267	48.6847	45.9135	60.1929	60.2047	8.704	15.6683	15.2022	18.7354	16.9887	9.90282	13.1501	16.7014	12.5631	23.015
ENSGALG00000042883	VCPIP1	2.47161	2.19048	3.31223	2.30318	2.39423	2.22881	3.14546	2.21607	2.23525	2.82222	1.99041	3.45744	9.57778	3.7705	4.84792	4.03934	2.827	2.51068	4.6269	10.7509	5.04716
ENSGALG00000001986	VCP	85.926	73.1035	69.3232	65.621	69.8157	57.5831	108.306	114.836	111.309	115.927	118.522	41.5218	54.6012	54.3281	56.25	57.7554	21.3218	39.526	52.9142	58.0897	66.5109
ENSGALG00000005079	VCL	3.30607	2.28308	5.49076	1.95408	4.85595	3.55848	8.86106	3.37757	4.95606	4.04182	2.75637	17.7314	25.757	20.8432	37.5991	33.4847	1.21318	18.7125	22.5218	46.5726	18.5465
ENSGALG00000015624	VCAN	6.27694	5.50815	6.4414	6.01989	5.39813	6.0692	8.40095	9.60451	6.95721	7.52686	6.2711	1.25427	2.04185	2.72277	4.418	2.58874	3.01232	1.20335	3.68671	7.72272	3.58058
ENSGALG00000008389	VBP1	54.5374	51.1718	51.1552	47.0333	51.1589	48.2591	55.7408	52.4437	49.6714	54.0362	48.6268	10.4763	26.4356	18.9235	18.3539	21.9954	12.7628	13.9547	18.5339	16.8711	24.011
ENSGALG00000009261	VAX1	21.0589	37.4514	22.0745	19.4006	22.1075	25.5814	24.5297	18.4295	23.3677	19.5543	24.5655	0	0	0	0	0	0	0	0	0	0
ENSGALG00000039327	VAV3	7.46554	6.0143	6.78088	6.15172	8.596	6.24049	6.97541	5.65039	3.36137	5.86682	4.81778	1.24406	3.42779	1.96272	1.31485	2.57184	1.30009	1.74555	1.56404	1.70873	0.935193
ENSGALG00000002699	VAV2	7.06597	4.24822	4.99976	5.01888	4.4464	4.98452	5.66898	6.4746	6.38729	4.96986	6.42396	1.86302	12.2489	8.04292	6.84967	11.1804	2.22213	6.48244	3.89354	0	8.31666
ENSGALG00000013225	VAT1L	0.793283	0.398991	1.67372	1.02045	3.31706	0.62683	2.83217	0.114877	1.91088	1.19017	1.13502	0	0	0	0	0.267456	0	1.6473	3.34194	0	0.764965
ENSGALG00000002818	VAT1	9.5022	12.4749	31.1498	13.4832	20.7899	18.7626	18.4138	10.0779	11.1688	18.0038	7.80657	2.53573	15.8514	12.9224	11.1472	12.2541	0	13.6385	11.4322	2.79108	13.3518
ENSGALG00000047356	VASN	2.76812	3.86941	2.7935	2.55013	3.20413	3.11645	4.55951	3.56697	5.2772	2.36498	2.87082	3.16662	8.66294	6.30362	8.01739	10.1383	2.37079	3.73061	5.22302	11.2523	6.3155
ENSGALG00000020067	VASH2	2.00178	2.49938	4.57242	1.66766	5.59287	3.97305	3.239	1.57558	2.16572	1.70901	1.11459	0	1.02313	1.48966	0.75581	3.89012	0	1.22287	0.921919	5.68863	0.906525
ENSGALG00000043036	VASH1	2.7464	3.73322	6.55998	3.41371	4.30456	4.80572	7.82185	3.78938	3.45842	7.05036	3.86006	9.85537	32.8047	16.3056	13.356	14.5679	10.9466	12.0943	9.66263	0	15.1279
ENSGALG00000007549	VAPB	120.549	111.366	132.055	93.3471	92.5943	92.6106	102.114	102.051	96.8254	134.33	98.6309	50.7515	45.1384	55.3406	59.3925	51.2938	34.4177	49.5397	50.1174	25.668	60.9227
ENSGALG00000039455	VAPA	24.7986	19.8643	23.2919	24.7167	26.9504	24.7049	32.1438	25.975	26.4801	25.4376	20.774	19.9685	21.5138	23.4665	29.524	29.7672	14.9984	15.8121	31.8009	34.0893	17.9479
ENSGALG00000030643	VANGL2	0.481174	0	0.231613	0.273681	0.548012	0.442184	0.631436	0.718555	1.04288	0.359072	0.70222	0	2.50173	1.2234	0.620209	0.384669	0	1.54413	2.98314	0	1.28024
ENSGALG00000015025	VANGL1	0.683837	0.36969	0.747629	0.670057	0.278864	0.311755	0.409833	0.332823	1.03028	0.328372	0.287599	2.5668	1.98267	0.76942	1.05507	2.18202	0	0.867748	0.699039	0	0.410195
ENSGALG00000007476	VAMP7	21.1418	17.5845	21.5104	16.5657	21.1096	18.1376	20.7738	17.8563	17.2624	21.819	15.6488	7.74654	8.71398	13.8434	13.4488	12.2252	1.5573	9.9804	11.8499	15.6394	9.49012
ENSGALG00000031381	VAMP4	23.8613	25.9882	20.2516	22.8542	18.7252	17.7767	22.3832	22.5425	23.7447	22.6795	29.5124	1.17345	6.16534	8.14675	8.46633	7.96076	2.74938	9.44974	9.89137	3.83327	8.58182
ENSGALG00000000579	VAMP3	114.421	140.123	109.883	102.722	93.1412	143.32	134.145	148.951	118.38	136.818	159.075	48.0405	88.494	95.2919	80.11	103.323	43.0446	57.7919	62.6135	0	85.1107
ENSGALG00000049853	VAMP1	8.21356	6.16866	5.43016	4.37358	5.5457	5.9707	4.93464	5.2764	3.40616	5.44968	6.6971	0	0.996565	0.216606	0.786986	0.54427	0	2.71986	1.6017	0	1.46199
ENSGALG00000002458	VAC14	10.0577	10.032	10.9351	9.20413	10.1674	11.1204	10.8114	10.2305	13.0988	9.11448	10.6757	1.84331	7.39018	5.35191	5.82357	5.82244	0	4.94904	2.29826	0	4.74206
ENSGALG00000016801	UXS1	23.3868	22.3657	17.021	31.8191	21.9139	20.8274	22.0489	25.4405	14.3868	26.9706	17.9803	2.75188	9.04758	7.70186	5.84426	6.83031	1.15397	5.50966	4.96877	11.6139	4.0015
ENSGALG00000000845	UVRAG	1.80669	0.760258	1.14103	1.59376	1.63111	2.21756	1.73773	1.05642	2.62957	1.03531	0.604274	4.44802	4.99021	2.97891	3.63585	6.76185	2.19724	5.75597	4.86185	5.95653	7.52923
ENSGALG00000023581	UTS2R5	0.55532	0.362334	0.082943	0	0.10379	0.115262	0	0.078193	0	0	0	0.786885	2.84036	1.90891	1.48497	1.77233	0	1.05672	1.18246	0	1.85674
ENSGALG00000049658	UTS2R2	36.1242	24.913	0	0	0	0.080352	0	0	0	0.062265	0	0	0	0	0	0	0	0	0	0	0
ENSGALG00000007222	UTS2B	0.208712	0.150633	0	0.181658	0.121762	0.226046	0	0	0.246512	0.149781	0	0	0	0	0	0	0	0	0	0	0
ENSGALG00000000556	UTS2	0	0	0	0	0	0	0	0	0	0	0	0	0	0	0	0	0	0	0	0	0
ENSGALG00000012256	UTRN	1.31931	0.799071	0.931335	1.09155	1.72205	0.726354	1.42986	1.02186	1.62208	0.77818	0.709056	14.8794	15.716	9.07151	13.3425	12.8916	8.46883	8.11216	13.3003	15.2956	7.59673
ENSGALG00000032400	UTP23	5.47012	5.14134	5.07854	4.52073	5.12498	5.14095	4.26143	4.76053	5.47696	4.85201	5.60968	0.533118	2.71763	3.04941	2.01555	3.42371	0	1.5111	2.65381	0	2.96322
ENSGALG00000011643	UTP20	1.84029	1.93093	1.64691	1.47316	1.94047	2.20352	2.49009	2.09089	3.38101	1.38399	2.16059	1.03975	1.79939	1.71294	1.71132	1.90448	0.553195	1.03382	1.84604	0	1.3658
ENSGALG00000002985	UTP18	6.26376	7.40809	6.98971	7.92125	8.26064	7.65081	7.50653	6.70909	5.57291	8.69674	8.19123	0	3.1579	1.55994	0.626283	2.53185	0	0.79643	0	0	3.88987
ENSGALG00000013510	UTP15	14.8584	10.8248	12.6119	12.543	14.1856	7.50517	17.0392	15.151	13.5341	13.2593	11.2986	3.27448	6.21993	6.81039	4.46915	5.43731	4.1852	5.28424	2.55935	0	6.67989
ENSGALG00000001502	UTP11	20.2662	10.8567	14.2809	13.5674	14.5354	17.6946	17.1012	15.5504	23.2291	15.093	17.3029	4.42316	27.8877	21.3791	21.6801	24.7505	7.77639	15.0251	18.8233	0	21.0471
ENSGALG00000003260	UTP6	12.0859	8.42365	9.91724	8.68514	10.911	10.0443	13.4229	10.9597	15.2289	7.85912	9.67672	8.27389	11.1217	10.8689	7.7134	10.1422	3.75809	6.86784	0.924841	0	12.0657
ENSGALG00000000638	UTP4	2.71169	2.87978	2.11218	2.70819	2.30465	3.45117	3.44929	4.185	4.57094	2.26772	2.81584	0	2.06144	1.93529	0	3.09514	0	1.66139	0	0	1.88513
ENSGALG00000047103	UTP3	21.6887	21.3633	16.9919	18.4536	18.0488	24.2187	25.2219	21.3248	30.6352	20.5038	23.3135	30.6131	61.0727	29.1547	29.2813	34.4154	33.5801	24.4737	41.4754	33.4916	61.5622
ENSGALG00000012345	UST	5.02244	5.09768	8.79042	5.77418	5.50475	6.85238	8.67794	6.2941	6.87453	5.12737	5.36337	3.83254	6.69712	5.01191	8.2328	7.89297	0.907293	3.24402	8.52139	10.3427	4.9703
ENSGALG00000017079	USPL1	13.2215	9.87049	11.4395	11.1204	13.436	11.4621	15.6899	12.8864	10.7968	13.3827	11.9254	8.25455	8.50637	5.90048	6.67948	9.28744	5.82535	6.88629	8.76001	5.59495	7.7211
ENSGALG00000005232	USP54	8.17494	8.01384	10.0039	8.2771	9.33773	10.1417	14.7056	14.0948	18.6147	9.07123	10.3735	10.0486	11.0531	7.71594	8.88426	9.3725	3.1017	10.1714	7.04312	5.53642	7.09552
ENSGALG00000011990	USP53	1.35642	0.943448	1.85007	0.744341	0.775087	0.589242	0.919216	0.349104	0.621921	0.483093	0.611348	1.60436	1.76615	1.6617	2.48154	2.50946	3.05813	1.48002	0.995074	1.12863	1.23903
ENSGALG00000003461	USP49	3.12649	2.63816	3.13042	2.95449	2.76344	2.309	2.47295	3.01688	2.79456	2.7778	3.15896	0.489512	1.20775	1.03499	0.364948	0.913432	0	1.14064	0.995859	0.812695	1.25657
ENSGALG00000030857	USP48	10.4705	5.23747	6.77131	6.87734	6.08475	8.10233	8.18507	10.4063	10.7719	6.17807	8.02614	20.4896	39.7039	15.3085	15.8879	17.9048	16.2498	10.611	13.5547	1.80988	20.7921
ENSGALG00000005569	USP47	8.71286	7.44804	8.32612	8.12112	7.76512	8.35057	8.93369	8.91986	10.3485	9.76898	10.0899	4.11008	9.99855	5.30548	4.11522	8.39895	2.55771	4.99688	6.69465	4.57285	6.98102
ENSGALG00000037496	USP46	18.0131	18.0665	23.0118	23.7251	23.7736	18.6006	26.1945	25.0466	23.2273	22.6008	19.8922	2.37503	4.67139	7.57787	4.79247	8.47463	0	4.71688	7.14448	0	8.3301
ENSGALG00000015478	USP45	5.66341	4.41543	5.92546	3.60079	5.06039	4.91934	4.18722	3.14594	2.98502	3.56615	2.35689	2.70302	6.27702	2.71688	3.31732	5.32187	2.40628	2.6311	2.46451	1.82207	3.02309
ENSGALG00000011400	USP44	0.980322	0.780617	0.598955	0.763192	0.745843	0.776113	1.64754	0.697298	1.16823	0.991987	0.425937	4.81782	6.65259	3.74078	4.91852	4.85265	1.68049	2.16836	1.92314	13.2918	4.37967
ENSGALG00000037812	USP43	4.54634	3.15099	1.56978	1.86642	2.76616	3.01921	2.23065	1.87706	2.07926	1.22716	2.02954	0.372918	0.173984	0.763609	0.707671	1.10692	0	0.380722	0	0	0.442338
ENSGALG00000004228	USP40	0.180246	0	0.629028	0.432269	0.361141	0.314349	0.436623	0.342798	0.132269	0.366817	0	0	0.510132	0.083807	0.259219	1.20591	0	0.192224	0	0	0
ENSGALG00000009886	USP38	2.56834	1.74218	2.5331	1.89068	2.59871	2.36014	2.14898	1.97306	2.4	2.13578	1.84091	1.70939	6.08427	2.0717	3.50394	2.76009	2.43454	2.76166	2.92232	3.54803	1.22404
ENSGALG00000011427	USP37	1.28641	1.20562	1.58119	1.0399	1.10669	1.37313	1.32321	1.59176	1.84162	1.18195	1.37082	1.73023	3.18429	3.85875	1.88227	2.50262	0.895809	1.3509	0.220286	0	2.4083
ENSGALG00000035007	USP35	0.312859	0.369877	0.147844	0.103792	0.217992	0.626186	0.450818	0.170947	0.631201	0.250509	0.125774	0	0.322764	0.468618	0	0.355823	0	0.086374	0	0	0.148313
ENSGALG00000004455	USP34	4.77657	3.8688	3.95571	4.03272	4.80117	3.97029	6.57503	7.25378	5.29386	4.30382	6.2716	1.60766	3.9696	1.69947	2.22656	3.14872	1.74205	1.88288	2.02528	0	2.09679
ENSGALG00000008974	USP33	4.97866	3.9104	3.98097	4.99082	5.62275	6.93095	14.5359	7.98507	7.82651	5.80627	9.67105	3.29793	8.66101	3.93843	2.92779	4.68271	0	3.39803	4.728	0	5.19215
ENSGALG00000006286	USP31	3.05718	2.31876	5.02964	3.6424	2.87468	2.47149	3.65721	4.23092	3.81629	3.64406	3.36712	0.670151	1.63833	1.0052	0.484193	1.21	0	0.7534	0.519025	0.723259	0.993258
ENSGALG00000040265	USP30	1.70787	0.932712	1.9948	0.783761	1.96846	1.43194	2.33934	2.34541	1.81508	1.50273	0.727662	0	1.7204	0.748088	0	0.743459	0	0	0.999525	0	0
ENSGALG00000006969	USP28	2.80646	2.92403	1.82594	2.30934	2.00506	2.16373	2.35294	3.29344	2.67056	2.48917	3.1506	1.75282	1.60509	1.16588	2.23779	2.11269	0	1.35783	0.622262	1.6025	1.3511
ENSGALG00000015693	USP25	8.89989	10.1984	8.53311	10.1742	10.0211	8.95681	10.3231	9.79306	11.0677	7.93781	7.95164	7.30196	17.2616	9.84809	10.7635	13.8549	1.89746	7.36098	12.0715	0	9.15684
ENSGALG00000010805	USP24	1.47089	0.46342	1.20631	0.682213	1.65175	0.801775	2.08586	0.863304	1.28115	0.587961	0.534674	2.55144	5.21385	3.2555	1.44045	5.24007	0	1.4871	2.33925	0	2.97967
ENSGALG00000029817	USP22	15.8034	14.3247	12.9077	11.2027	12.1857	12.0071	19.52	19.0755	24.7512	14.7717	16.2414	18.3457	30.0708	26.9344	22.5828	26.1264	23.9504	21.0723	24.5251	19.3769	34.1019
ENSGALG00000051012	USP21	8.88043	7.44113	6.57192	8.3386	8.11289	11.6691	13.3093	13.0183	13.507	9.66755	11.1803	1.70239	13.9214	11.5581	5.3807	14.8063	0	15.2732	4.75932	0	10.807
ENSGALG00000041104	USP20	19.9672	17.1247	23.5393	23.2042	27.3144	22.4582	26.6861	28.7698	25.828	18.3347	17.4557	5.971	9.74542	6.4143	1.3375	5.77477	1.25575	3.53778	6.28898	11.5669	5.14801
ENSGALG00000006824	USP19	4.73958	5.13111	4.41333	4.18633	4.16407	5.04833	5.42244	5.6471	5.55973	4.13127	6.24438	0.379954	9.08937	4.28353	3.51964	5.14247	0	3.83111	3.50126	0	5.3101
ENSGALG00000015813	USP16	10.9454	7.90912	9.63131	9.5385	11.6551	11.5957	11.2309	11.0191	13.7994	9.84807	10.6904	5.41878	9.64115	7.96047	9.29658	10.0805	4.61066	3.72772	7.15426	7.25821	7.50118
ENSGALG00000030024	USP15	10.7772	11.6094	11.5549	10.8033	11.3498	10.6454	11.5639	9.07066	6.53489	11.1337	7.67374	4.72877	7.7027	3.72118	5.189	5.36791	3.70743	4.59721	4.60409	11.4113	7.05892
ENSGALG00000014920	USP14	22.1637	17.635	17.229	15.8803	20.6457	12.8526	22.5269	22.0931	29.0329	21.1353	21.193	7.6048	16.9123	15.6662	14.5116	13.26	7.2507	10.3209	11.2079	3.06989	12.2898
ENSGALG00000008909	USP13	0.08762	0.239789	0.084995	0.086155	0.199639	0.227069	0.134236	0.013461	0.010089	0.02072	0.046735	0.683659	0.576717	0.847543	0	0.768184	0	0.130861	0.198325	0	0.199146
ENSGALG00000034769	USP12-like	62.287	76.7568	70.3304	79.0514	71.0098	50.3294	66.0541	77.5181	52.9566	69.4854	55.5596	9.06116	8.73667	6.84964	10.859	11.9624	11.4558	5.2698	11.1245	10.7055	11.3781
ENSGALG00000034708	USP12	0.340427	0	0.800015	0.48335	0.394508	0.755173	0.470048	0.519096	0.319201	0.247795	0.223257	0	0.441996	0.794671	1.41753	0	0	0.283728	0	0	0
ENSGALG00000005674	USP10	11.1196	9.60004	13.0254	9.4982	11.6483	9.57774	15.3331	12.4834	16.4209	10.2585	9.13522	3.46362	16.5312	12.6364	11.9424	15.2629	3.97424	9.82256	14.0869	21.6987	10.7487
ENSGALG00000005894	USP8	27.9205	23.5105	27.2495	25.9435	25.375	26.5744	30.9645	25.7367	18.7052	28.8364	18.6312	13.4963	20.8754	22.4766	25.1448	19.8991	17.8797	14.1475	19.2491	11.4054	20.3277
ENSGALG00000007307	USP7	20.1178	16.7967	18.0813	18.7652	17.3488	17.267	22.2183	18.1305	17.3189	19.2902	16.7373	10.8618	21.7376	14.8335	19.3207	17.9857	11.7318	10.5024	17.2396	16.7169	15.0852
ENSGALG00000035563	USP6NL	29.2732	34.9702	30.4933	31.9586	30.3455	28.3702	41.0889	37.2542	28.7563	38.7876	29.2942	6.06576	6.97983	6.68462	7.40517	7.19635	4.82152	4.33968	6.90538	6.87273	4.137
ENSGALG00000014525	USP5	12.0088	9.33605	10.6135	7.89337	12.2243	13.2634	16.5043	11.371	14.4194	10.7587	12.7692	3.88896	15.5788	12.0006	13.1825	13.4623	5.46752	8.01108	4.76771	4.51944	15.1557
ENSGALG00000003799	USP4	4.23192	3.86274	4.79037	3.27589	4.89308	3.748	6.23917	4.03452	3.90354	4.03642	3.6544	5.27402	10.0083	7.74702	4.72968	8.17554	0	5.45503	3.57735	1.06195	6.1249
ENSGALG00000003427	USP3	4.91892	3.94766	5.35421	4.1955	4.5327	3.65732	6.06325	3.81275	3.98944	5.191	4.63819	3.98802	8.53642	6.7377	3.37965	8.16324	4.44484	6.53194	3.11645	6.57965	5.67645
ENSGALG00000006755	USP2	1.52999	1.03928	0.363969	0.325304	0.841667	0.391491	0.212714	0.323981	0.267437	0.305505	0.493499	0	0.187067	0.792627	0	0.250457	0	0.353	0.119408	0	0.196802
ENSGALG00000010957	USP1	16.3231	13.9482	13.3708	14.5176	14.5644	14.6256	19.4516	15.5937	12.637	16.1357	13.0121	7.26595	10.8601	9.78624	9.3718	11.2169	4.11542	9.20102	9.62673	5.8505	10.7969
ENSGALG00000010878	USO1	16.9576	15.5693	13.5434	11.844	13.5982	15.1115	17.5023	20.0474	21.8221	18.1647	18.3393	27.7189	33.7312	27.3833	31.0911	29.7097	32.1486	21.5005	25.4629	6.63852	25.7329
ENSGALG00000034645	USMG5	98.0667	84.8689	99.8671	76.8035	97.5858	78.9866	97.8857	75.7329	72.5757	96.5453	105.619	12.6769	19.965	33.3559	28.5787	18.471	13.0036	16.9188	29.6544	15.1494	25.3837
ENSGALG00000009652	USH2A	0.024669	0.013268	0	0	0	0	0.008223	0	0.013864	0	0	0	0	0	0	0	0	0	0	0	0
ENSGALG00000038769	USH1G	0.188472	0.522067	0.103304	0	0.171183	0	0.114424	0.286778	0.337904	0.26375	0.085466	0	0	0	0	0	0	0	0	0	0
ENSGALG00000006192	USH1C	7.48522	11.8758	9.06826	11.0636	7.52127	13.0273	16.5323	5.53946	6.96944	9.16598	5.38243	0	0.107258	0.197516	0.091442	0.134087	0	0.907263	0	0	0.86966
ENSGALG00000031560	USF3	0.438282	0.303452	0.489786	0.420864	0.565096	0.287805	0.481216	0.299288	0.873296	0.322081	0.276998	3.64639	2.99179	1.44264	2.39519	2.49471	3.06876	1.8959	2.23962	2.95187	1.91914
ENSGALG00000037595	USF1	19.8782	18.3937	17.6689	18.1378	19.5826	23.4539	24.8471	29.7887	27.8275	22.3251	30.1547	8.74638	32.3893	14.3088	11.0839	17.3566	5.16422	9.53076	4.56171	6.23191	14.781
ENSGALG00000003703	USE1	12.7933	11.0072	10.7255	11.0994	10.5962	11.6041	12.884	11.2885	10.4423	11.9134	12.6109	0.914007	5.06251	3.72378	4.36776	6.91035	1.38707	4.32583	4.75239	0	4.09584
ENSGALG00000035604	USB1	19.0531	16.3451	16.0014	12.0878	14.7295	12.2543	12.8302	15.0475	13.7573	14.8487	15.7015	0	10.2467	10.9231	3.98773	11.6063	1.79192	6.64033	5.73994	0	13.4398
ENSGALG00000013688	UROS	5.19756	5.42036	5.00073	6.68321	4.1715	6.10901	7.63632	7.31992	7.15362	6.76255	5.10606	0	1.35454	2.39582	0.538099	1.23581	0	1.50943	2.03752	0	1.71902
ENSGALG00000010219	UROD	10.4646	12.929	4.90581	3.32021	3.91046	4.90829	7.05541	5.35926	4.5691	5.3831	5.04957	0.254687	1.96908	2.2288	1.48728	3.75429	0	1.79401	0	0	2.32181
ENSGALG00000006306	UROC1	0.812367	0	0.088635	0.126129	0.181553	0.332701	0.099701	0.042619	0	0	0	1.35764	3.9714	0	0.213745	0.234267	0	0.39625	0	0	0
ENSGALG00000004971	URM1	49.1119	47.3988	24.6106	22.4864	21.6145	28.6204	24.7181	23.8344	27.4294	25.7483	24.7917	25.8412	40.616	41.941	54.8381	50.1626	22.6966	29.1339	49.6697	38.7816	51.7351
ENSGALG00000004506	URI1	25.8539	23.729	25.8265	26.4795	26.5646	28.7633	39.646	36.5989	47.0324	28.4327	31.109	18.9708	19.1957	19.2156	19.2946	26.278	3.05732	16.6041	22.0422	18.5061	27.837
ENSGALG00000011101	URB2	0.509413	0.167188	0.315208	0.52026	0.468126	0.600704	0.826373	0.600925	0.852	0.490467	0.473247	0.312346	1.3101	1.03373	0.889153	1.42918	0	0.573143	0	0	0.805882
ENSGALG00000015887	URB1	0.638189	0.37837	0.560743	0.383799	0.606278	0.438527	0.803886	0.487264	0.679722	0.44845	0.305261	0.266411	1.3207	1.75804	0.723864	0.930046	0.688219	1.45127	0.526507	0	1.32879
ENSGALG00000000549	URAH	3.86146	4.38242	17.4637	13.5471	12.6937	14.6877	11.2918	18.4071	18.5214	15.8915	22.4581	0	1.22769	0	0	1.71245	0	0	0	0	0
ENSGALG00000028302	UQCRQ	78.9044	70.3783	60.185	53.8656	66.9558	62.1425	72.9429	76.4549	73.1271	75.5927	97.3279	10.6548	20.2325	29.3585	19.126	21.3115	11.9642	14.123	21.6519	24.1632	16.4154
ENSGALG00000017380	UQCRH	300.225	212.917	203.418	150.375	193.574	182.134	214	230.932	237.079	201.376	229.046	65.0311	153.74	206.156	135.064	146.129	23.8282	117.339	145.662	0	172.399
ENSGALG00000025819	UQCRFS1	117.522	87.3665	77.0026	72.0662	79.2671	89.8993	70.516	75.1427	55.8646	83.7581	93.177	6.91086	20.5117	25.9445	20.6439	21.3379	12.9537	15.699	17.8382	21.5536	18.0588
ENSGALG00000002490	UQCRC2	107.393	74.3332	74.9377	65.5462	74.5045	74.2253	83.7814	88.7258	92.7671	85.0342	88.6354	41.5071	61.1213	71.5865	63.8223	69.4721	9.14623	47.9501	57.8891	17.7478	68.9367
ENSGALG00000005789	UQCRC1	67.0275	40.9771	44.9174	34.0647	38.0553	36.9458	42.8758	39.2362	31.1042	39.981	48.7092	23.4353	38.1117	35.5117	28.2461	33.9267	2.18187	22.9274	32.2563	13.6987	34.8436
ENSGALG00000029319	UQCRB	34.1791	34.1349	27.3795	21.9603	25.7813	29.9869	29.422	25.5316	22.4061	29.4831	29.2959	3.16629	12.6488	18.7861	13.7472	14.2357	6.58208	9.09816	11.9541	7.26181	18.2969
ENSGALG00000001096	UQCR11	280.281	271.797	234.671	178.087	205.262	221.606	208.028	231.11	187.316	272.149	284.773	25.5955	44.2493	52.3967	34.1815	42.7613	18.8304	30.8456	30.9865	0	38.7282
ENSGALG00000008066	UQCR10	337.94	322.009	290.133	246.919	274.191	328.041	262.017	281.5	357.05	270.92	353.426	90.488	184.462	173.435	143.115	103.233	84.8402	86.9349	138.14	53.4096	196.352
ENSGALG00000040254	UQCC1	8.343	6.64093	6.76719	5.08009	6.98974	6.77616	7.4737	7.18694	5.70539	7.60972	6.90942	0	3.90225	5.13521	4.17028	4.80501	0	2.38578	3.5381	1.03825	3.81873
ENSGALG00000007793	UPRT	15.9028	12.9479	11.354	12.4956	11.4648	14.0973	20.3396	19.7229	19.4421	18.5362	17.685	3.69833	10.6238	12.5429	14.1317	13.3964	0	6.34215	6.79768	6.51489	11.2847
ENSGALG00000045427	UPP2	0.887868	0.550474	0.579752	0	0.378626	0.663765	0.161144	0.824042	0.959825	0.331721	0	0	0.829306	0	0	0	0	0	0	0	0
ENSGALG00000013073	UPP1	4.90426	0.547061	1.32759	0.596305	1.06249	0.578146	2.04126	0.416192	0.277503	1.51181	0.910311	0	1.84275	5.23026	0.231115	3.70138	0	2.22226	1.04547	0	2.22807
ENSGALG00000046288	UPK3B	0	0	0	0	0	0	0	0	0	0	0	0	0.29543	0	0	0	0	0	0	0	0
ENSGALG00000014227	UPK3A	0	0	0	0	0	0.074522	0	0	0	0	0	0	0	0	0	0	0	0	0	0	0
ENSGALG00000015079	UPK1B	0.121864	0.144165	0	0.029414	0	0.02659	0	0	0	0	0.065602	0	0	0	0	0	0	0	0	0	0
ENSGALG00000008618	UPF3B	27.3924	30.4201	32.9849	23.1493	26.924	35.6585	33.9198	24.285	54.5841	25.2139	20.0774	52.2725	65.1017	75.3108	53.7323	51.8036	102.652	54.5407	58.6494	27.4764	62.4679
ENSGALG00000033772	UPF2	8.01693	7.95062	7.66401	6.59788	7.23412	7.70243	8.27072	6.47486	10.7252	8.85891	6.77605	15.4318	24.8227	19.4189	15.4607	15.4996	34.0514	16.2303	21.3955	10.5183	22.9352
ENSGALG00000003220	UPF1	3.91554	2.0041	5.98872	3.5618	5.1772	4.04225	6.33146	4.13265	4.68658	4.43363	2.96532	7.59965	14.9122	10.5398	16.9769	13.8585	8.93466	8.18419	14.4963	2.87604	7.19942
ENSGALG00000006627	UPB1	58.2055	0.392847	0.529354	0.196545	0.556211	0.454068	6.19524	1.27503	0	0.361704	1.38479	10.1085	5.5635	1.22909	1.74092	2.89833	3.4823	1.44711	0.897931	0	0
ENSGALG00000002278	UNK	1.41827	1.19125	1.19917	0.989817	1.5048	1.67068	2.37982	1.89137	2.49815	1.8025	1.02005	1.04988	5.39144	2.91097	1.89481	3.88621	0	2.79212	0.568292	0	2.10251
ENSGALG00000021285	UNG	4.70703	2.90622	2.18349	2.21523	2.66596	2.83635	4.41457	3.42657	2.46071	3.29333	3.59803	3.02696	5.65946	6.25892	6.86058	2.9305	0.476073	4.78362	4.89388	1.7876	5.14582
ENSGALG00000026722	UNC119B	14.5718	12.9254	12.3229	12.1449	13.475	14.2957	16.0083	11.9191	14.185	15.2548	13.896	8.28497	14.1673	15.989	23.0086	18.5316	6.77983	11.3609	10.3011	29.7003	15.4663
ENSGALG00000003657	UNC119	1.44425	1.45988	2.83278	1.59389	1.35846	2.13374	2.70689	1.01614	1.28744	3.16925	0.614434	0	0	0.793707	0	0.752939	0	0.58208	0	0	0
ENSGALG00000039347	UNC93B1	11.1889	14.9743	9.98304	13.1623	10.0938	14.1228	12.3099	14.5102	16.5889	14.2115	17.4746	5.40816	8.31228	5.77915	2.56392	6.7154	0	4.31277	4.44375	0	3.98566
ENSGALG00000011341	UNC93A	3.46007	0	0.243995	0	0.377763	0.047722	0.661629	0.327671	0.029395	0.166706	0.56454	0	0	0	0.130952	0.273127	0	0.266495	0	0	0.327984
ENSGALG00000041563	UNC80	0.252871	0	0.1096	0.100566	0.151422	0.096247	0.327399	0.455319	0.19565	0.132751	0.19247	0	0.20761	0.044341	0.028236	0.144419	0	0.330316	0	0	0.048887
ENSGALG00000010874	UNC79	1.35343	1.32344	0.823313	1.11728	1.12547	0.785921	2.07649	2.74964	2.15337	0.903751	1.96734	0.215493	0.119148	0.579244	0.243291	0.167358	0	0.222374	0.245667	3.28774	0.177637
ENSGALG00000036076	UNC50	28.6472	24.936	22.6689	31.0741	21.4568	18.0775	28.3336	24.4693	15.2732	29.6514	27.984	4.11631	9.21178	10.0439	5.04156	7.82518	15.3395	5.58022	9.12539	6.55508	9.86682
ENSGALG00000002186	UNC45B	0	0.530011	0	0	0.144599	0.119115	0	0	0	0	0.047135	0	0	0.873932	0	0	0	0	0	0	0.284708
ENSGALG00000029714	UNC45A	4.42265	3.06958	3.91421	3.43419	3.64234	4.47617	3.46809	3.4931	4.86474	2.68498	4.10516	1.31031	10.7674	3.9977	4.54358	7.8375	0.823121	3.55648	4.54224	0	5.53115
ENSGALG00000002234	UNC13D	0.622804	0.781595	0.608313	0.232894	0.52525	0.325594	0.379711	0.468337	0.348934	0.240465	0.595506	0	8.66383	0.864908	1.10552	3.43944	0	2.51835	0	0	4.08813
ENSGALG00000002165	UNC13B	0.037553	0	0.032065	0.044361	0.014562	0.044437	0.078502	0.079628	0.222043	0	0.042889	0	0	0	0	0	0	0	0	0	0
ENSGALG00000001608	UNC5D	0.056695	0	0.11073	0	0.053073	0	0.048347	0	0.155042	0	0	0	0.041719	0.098253	0	0.042794	0	0	0	0	0
ENSGALG00000012219	UNC5C	0.63243	0.764691	0.733166	0.449387	0.828373	0.392568	1.88297	0.707824	0.826365	0.500683	0.297959	0	0.060247	0	0.451488	0.100481	0	0.086379	0	0	0.074631
ENSGALG00000004569	UNC5B	1.11731	0.943601	1.65932	1.04842	1.24816	1.17627	2.52993	1.68438	2.0865	0.718492	0.884946	0.634266	2.93864	2.35655	5.67042	8.13775	1.2708	1.41342	1.28183	4.78202	1.55501
ENSGALG00000018998	UNC5A	9.03085	11.5146	9.78257	8.17339	6.92842	17.8976	5.63317	12.3035	9.59489	6.65361	5.82135	0	0	0.045295	0	0.322604	0	0.754948	0.790404	0	0
ENSGALG00000011770	UMPS	12.2474	10.1678	11.348	8.75639	10.2279	11.9616	9.57018	8.96495	11.6844	9.83803	8.12319	3.53049	8.05139	11.7652	10.3053	10.2002	5.07516	8.14196	7.03568	0	11.0368
ENSGALG00000041143	UMOD	0	0	0	0	0	0	0	0	0	0	0.089232	0	0	0	0	0	0	0	0	0	0
ENSGALG00000023189	UMAD1	9.64444	5.53526	4.90556	6.75971	7.19175	4.95045	6.80998	5.69642	3.66002	6.30324	5.62533	2.69002	3.78883	3.60137	3.29355	5.44449	3.7864	3.39884	4.45441	12.7338	3.92093
ENSGALG00000032215	ULK3	2.74217	2.41585	3.03028	2.56022	3.09174	3.77028	3.05367	3.29357	3.51362	3.30659	3.04906	0	8.1077	2.10676	2.802	4.44213	0	2.2553	1.14524	0	2.92004
ENSGALG00000004727	ULK2	5.35885	5.06755	5.31571	5.4438	5.24683	4.81165	6.37813	5.12571	5.60599	5.00564	3.8306	11.3451	17.2519	12.8495	13.2113	14.3216	4.70517	24.1455	19.099	0	17.7262
ENSGALG00000002403	ULK1	0.236955	0	0.622221	0.132009	0.266736	0.094896	0.376852	0.262404	0.227805	0.063285	0.264335	1.38266	3.63599	0.28571	1.01873	2.62769	0	0.484298	0.240248	0	0.152589
ENSGALG00000001158	UIMC1	3.0842	1.59398	2.44143	2.16646	2.14295	3.0504	2.12694	2.35996	3.3845	1.48089	1.9049	2.78768	4.13805	3.70725	2.46757	4.34203	0.921985	1.6048	1.19057	0	1.97529
ENSGALG00000011557	UHRF1BP1L	2.28876	1.37248	1.70749	1.86052	2.92456	2.36725	3.20452	1.92075	2.05228	1.84625	1.65179	1.47978	2.57324	1.31417	2.29977	3.56909	0	1.15348	2.00657	4.8484	0.460505
ENSGALG00000002762	UHRF1BP1	0.877982	0.285534	1.35409	0.660734	1.09562	0.751825	1.34404	0.892156	1.06216	0.761763	0.341681	1.9523	4.37127	2.06111	1.44838	2.52558	0	1.89704	2.57077	0	1.18033
ENSGALG00000034271	UHRF1	2.06879	0.851029	2.54479	1.77224	1.66102	1.82003	2.53525	1.65077	0.992897	2.28141	1.21191	1.54981	2.77865	2.89547	1.33076	3.80681	0.899596	1.44342	0.97268	0	4.8204
ENSGALG00000002734	UHMK1	18.8092	16.2349	11.9409	10.0779	11.0907	12.1395	14.6563	20.5858	17.3786	16.955	17.661	5.71202	25.8952	12.9598	10.2818	15.0743	0	11.7646	18.6374	11.9917	20.2758
ENSGALG00000012018	UGT8	209.008	166.831	205.424	215.924	251.858	187.878	394.624	324.243	221.051	218.928	176.112	0	0.525401	0.975982	0.291789	0.900058	0	2.19114	12.3869	48.73	0.798795
ENSGALG00000004196	UGT1A1	104.034	1.57892	0.149211	0.262951	0.087538	0.107891	9.4121	1.25768	0.13264	2.73921	3.13979	1.77781	3.25277	0	0	0	0	0	0	0	0
ENSGALG00000008855	UGP2	18.7319	15.1011	13.4317	12.9023	16.7344	17.3807	17.0962	16.8952	17.8932	18.1027	14.2538	21.7321	35.9874	32.5561	35.6865	27.1221	38.7739	22.4963	17.6361	15.1194	35.6778
ENSGALG00000016893	UGGT2	1.63614	1.73962	0.849186	0.998161	1.4625	1.32889	1.56469	1.03087	1.11589	0.971848	1.23003	0.237957	0.689875	0.644337	0.753286	1.10656	0	0.318192	0.949052	0	0.545945
ENSGALG00000002141	UGGT1	0.703395	0.215557	0.520591	0.75253	0.641447	0.415723	1.22564	0.922478	1.52456	0.456722	0.838051	3.53197	6.17553	4.10136	3.54507	3.63159	0	2.90231	3.11256	0	3.65218
ENSGALG00000041993	UGDH	11.1523	7.70807	11.2665	8.53406	10.3397	9.23134	15.1767	10.8128	8.87349	10.3184	7.4961	14.9427	16.815	24.3744	36.0229	30.2119	15.1986	19.1236	34.1996	2.55701	35.0908
ENSGALG00000015682	UGCG	2.06076	1.00898	1.60064	2.08362	2.30345	0.682627	2.40706	2.21568	1.61677	1.1445	0.836262	2.83324	5.70872	6.23134	2.01034	6.15801	3.43372	3.36568	2.79694	0	6.77512
ENSGALG00000010601	UFSP2	12.5407	10.1303	8.582	10.9498	9.66929	9.67012	10.696	11.987	13.1425	13.4904	12.6134	1.01431	2.05688	3.05143	1.82382	3.53103	0	2.17134	1.59693	1.85576	3.16842
ENSGALG00000017042	UFM1	56.7522	53.5444	57.9609	49.4643	58.1688	50.7553	58.5456	42.7769	17.8531	61.6372	45.8047	13.0741	13.9299	17.88	14.5985	13.8604	24.1081	11.9311	16.7569	33.4995	14.0703
ENSGALG00000015580	UFL1	11.3994	10.2985	10.6809	10.673	12.0167	9.27352	12.9139	9.42743	5.43639	14.2691	8.47137	5.14606	4.04284	3.53387	5.01281	5.44877	3.84756	2.80794	3.90043	7.51894	4.57221
ENSGALG00000001593	UFD1	45.0624	39.962	40.4169	36.1286	34.9975	38.6619	41.7523	43.5173	45.713	43.2155	47.2486	8.03018	43.4004	26.5599	22.8301	36.3142	9.69956	23.1924	31.5084	0	47.2482
ENSGALG00000006342	UEVLD	7.47924	7.09921	6.92222	5.6718	6.8509	6.10142	7.22027	6.75619	6.65761	8.0636	7.55894	1.44935	4.04736	4.93749	6.10802	5.27952	0.496427	3.66678	4.68224	1.67463	6.72311
ENSGALG00000017316	UCP3	0.738522	9.01809	0	0.803388	2.76292	1.26129	0.145838	0.264508	0.154283	0.525114	0.62681	0	0.3881	0.228911	0	0.133697	0	0	0	0	0.21809
ENSGALG00000032978	UCN3	0.876633	0	0	0	0.233074	0	0	0.119329	0	0	0.082952	0	0	0.690174	0	0.26407	0	0	0	0	0
ENSGALG00000054781	UCN	0.117306	0.374816	0.241322	0	0	0.75499	0.319082	0.087076	0.328367	0	0.770046	0	0.226047	0	0	0	0	0	0	0	0
ENSGALG00000006040	UCKL1	9.56786	9.37883	6.7046	7.42608	7.29581	8.13353	8.22079	8.06958	7.71437	7.73967	9.96115	3.48731	14.2376	5.90458	8.1518	13.8182	0	8.51861	4.57645	8.43242	8.89975
ENSGALG00000003510	UCK2	21.2213	24.8337	23.8602	17.1069	20.2316	31.7228	28.5219	33.3241	35.9316	28.5181	31.9371	2.84017	17.6159	29.1133	13.6261	17.3786	8.44942	12.649	10.1103	3.84394	12.2363
ENSGALG00000003732	UCK1	47.4434	46.7725	36.3038	38.6783	40.5196	39.7326	37.5421	33.0713	31.6009	38.7146	39.0247	5.80905	11.9334	10.2941	7.77148	9.61036	4.78606	8.08615	10.9486	8.86576	9.36851
ENSGALG00000002524	UCHL5	33.5884	33.1464	34.4324	32.7688	31.3858	32.5314	35.9194	27.2811	23.5997	35.4425	30.3618	5.27914	14.2281	15.418	9.29288	17.2257	4.45105	8.47029	16.2852	6.58695	10.3777
ENSGALG00000016921	UCHL3	40.4659	37.4201	49.1772	42.1883	52.8621	48.2739	57.6985	55.1182	55.134	50.0224	51.1433	0	26.3004	26.3223	0	31.5512	0	19.1332	29.1264	0	19.9505
ENSGALG00000014261	UCH-L1	164.911	53.612	81.7321	60.0354	100.643	48.4575	86.0524	92.8671	123.108	140.212	133.625	0	0.21815	1.39984	4.86381	1.96534	0	28.1398	4.30365	13.4927	12.3575
ENSGALG00000054685	UBXN11	0	0	0	0	0.049909	0.047536	0	0	0	0	0	0	0	0	0	0	0	0	0	0	0
ENSGALG00000023708	UBXN10	1.7299	1.29139	0.928039	0.671618	0.96346	0.761673	0.797066	0.707343	0.458519	0.60895	0.619338	0	1.13037	1.11568	0.974282	0.933869	0	0.636416	0.689946	0	0.655379
ENSGALG00000006385	UBXN7	1.7267	0.727663	1.95344	1.57039	1.82661	1.51511	1.93576	1.31962	1.94673	2.31215	0.756353	2.49069	3.7875	1.80906	1.34861	2.48892	1.49094	1.85725	3.22149	0	2.66797
ENSGALG00000001146	UBXN6	11.7223	10.8616	10.7237	10.5943	9.93616	9.05175	12.0073	10.6061	9.61326	10.5354	11.7817	0.47213	8.35958	5.94434	6.60093	8.30298	2.25087	5.05173	2.91348	0	5.88682
ENSGALG00000030585	UBXN2B	22.5503	18.6904	18.5899	29.0386	22.791	22.5315	33.6994	27.7581	15.8783	30.6922	24.2398	4.37924	2.32714	4.02537	4.29099	4.09793	0	4.92053	6.65468	6.0705	1.26179
ENSGALG00000016497	UBXN2A	20.5623	22.7707	24.1509	23.4258	19.2621	18.7174	24.9622	20.3157	22.868	31.805	22.3307	3.62599	8.17327	7.32536	4.48545	5.90416	0	4.02243	5.42561	4.91181	5.43009
ENSGALG00000042976	UBTF	7.71962	6.21466	11.0038	11.2769	10.1949	11.5169	18.9758	16.0493	18.7568	7.77693	13.9384	11.2299	30.7837	18.3269	20.7134	24.8803	11.5309	20.2852	17.1514	29.1156	18.3729
ENSGALG00000037395	UBTD2	29.9725	27.7389	27.3124	27.2251	24.8448	24.9286	28.5592	30.1401	35.3048	41.3185	38.2924	13.5115	16.0343	19.0901	20.6764	26.9402	10.5374	16.1759	22.1852	2.59114	23.6488
ENSGALG00000029166	UBTD1	3.05181	1.47226	2.10671	1.51675	2.39708	2.71214	1.41386	2.19758	1.76624	2.26316	2.39309	0	1.97312	0.8451	0	1.36872	0	0.811063	0	0	2.83589
ENSGALG00000010842	UBR7	50.5404	50.9631	67.9384	48.1232	59.271	69.7393	56.8429	51.611	35.4555	55.4901	56.5181	10.1997	14.5698	16.1224	18.9876	20.3134	12.4033	13.6409	21.4256	14.3246	21.0525
ENSGALG00000031282	UBR5	4.72096	2.79431	4.84442	4.05215	5.57752	4.45198	7.70077	5.49051	6.25761	4.77601	5.31485	5.47748	12.1101	6.99097	5.96623	7.77512	5.99242	5.97173	5.03618	0	6.35412
ENSGALG00000009906	UBR2	2.89736	1.55106	1.35728	2.23621	2.46337	2.05418	4.1182	3.39998	3.70545	2.36516	2.97224	2.36644	14.4884	3.93553	5.52097	4.59603	0	3.57371	3.57484	0	4.41267
ENSGALG00000009249	UBR1	1.02188	0.586201	1.17373	0.742297	1.9953	1.08863	1.79219	1.12206	1.27252	1.00059	0.535935	3.39346	3.40279	2.78408	1.22727	2.94167	0.736502	2.74574	2.1742	0	1.93153
ENSGALG00000042214	UBQLN4	24.6382	25.2327	22.5658	20.166	21.2543	31.1908	30.7395	31.126	30.1352	27.8411	29.6797	10.2262	23.2	19.4108	18.1025	23.6319	3.44229	17.9969	17.4194	10.5277	16.3417
ENSGALG00000012585	UBQLN1	27.8513	39.8976	15.4024	13.9675	28.616	10.6461	46.9158	34.0411	13.886	22.5529	17.8428	5.79269	22.3	10.8634	11.619	13.5923	8.37155	8.65428	13.3411	7.78802	11.9961
ENSGALG00000035630	UBP1	3.57926	9.81302	5.45301	3.38848	5.53387	2.78081	5.2394	6.5515	6.78171	3.6492	3.41796	1.0537	7.22877	6.74001	6.09452	8.01977	2.36973	4.80004	5.83136	4.23255	5.59262
ENSGALG00000035134	UBOX5	5.73484	6.07458	4.3328	4.67282	4.51774	5.39922	6.26599	7.30477	6.99454	5.44502	5.32437	1.77859	5.50561	3.78196	3.72279	4.15204	1.81577	2.48716	4.32365	0	5.64256
ENSGALG00000011854	UBN2	1.69292	2.07617	2.3331	2.35595	1.57879	1.38109	4.27315	2.9461	4.52794	2.40353	2.62013	4.07178	6.25171	1.7174	2.59884	3.11445	8.23891	2.249	3.08048	2.17564	2.61279
ENSGALG00000031416	UBN1	1.42559	0.850796	1.25781	0.938159	1.43494	1.40695	1.43172	1.41667	1.51296	1.44587	1.04048	0.743563	4.84572	1.74075	1.45141	3.20722	1.59235	1.69197	2.86025	0.359324	2.86884
ENSGALG00000003672	UBLCP1	14.8338	13.5478	15.1815	14.6983	13.2449	13.0213	19.8708	16.0056	15.5547	13.6614	13.4274	4.11335	8.42825	12.7273	11.8861	10.9215	2.65816	6.69829	5.37806	8.68914	9.67039
ENSGALG00000001394	UBL7	8.74536	7.57962	7.11046	5.64518	7.88681	7.22583	6.82797	9.20506	9.01558	7.58926	5.35085	1.17647	8.16685	7.53872	7.47876	8.12877	4.08888	4.2861	4.43192	13.1357	7.23438
ENSGALG00000035138	UBL5	152.425	231.748	163.363	138.614	156.396	164.795	162.564	195.561	163.798	188.234	193.99	32.6406	85.2525	80.4472	79.8024	94.2836	49.5196	55.0249	44.6404	39.4839	81.6347
ENSGALG00000017084	UBL3	194.224	218.926	239.626	202.454	183.339	213.664	225.164	160.78	95.1139	243.856	140.73	12.8953	19.4787	25.5202	27.5019	24.5158	7.59104	21.0296	20.0455	36.5967	22.0438
ENSGALG00000003358	UBIAD1	9.28457	7.82064	6.36921	7.88819	8.09977	7.46659	10.1469	10.7004	9.8785	9.92933	9.78115	5.61309	8.67436	5.2434	6.9208	6.22637	4.05467	4.13324	7.08	5.93872	6.12024
ENSGALG00000006117	UBFD1	12.3877	9.79615	10.0389	8.56206	9.8143	11.2893	13.0081	11.8586	14.1561	11.4255	10.3713	9.42099	18.1277	16.4884	14.5192	17.0198	0	12.8499	17.3551	0	15.3865
ENSGALG00000002649	UBE4B	15.7303	13.4732	12.5835	12.6394	12.0341	13.0451	18.6913	18.2879	14.5422	13.3468	14.1168	5.14529	6.71881	5.91389	4.57583	4.81693	2.10245	4.56297	5.39702	2.30728	4.90456
ENSGALG00000031134	UBE4A	12.3345	10.9562	8.89333	10.9359	10.3305	11.6054	13.1455	13.1455	16.889	14.1634	13.3176	5.55254	17.5672	11.5124	14.0757	13.8949	3.0414	8.48454	14.0807	9.79094	11.7911
ENSGALG00000015860	UBE3D	1.88493	1.97195	1.81276	1.61447	1.52753	2.39811	1.49013	1.77503	2.08437	2.33811	0.993035	0	0.614102	0.203956	1.89466	1.38887	0	0.488197	0.288917	0	0.597319
ENSGALG00000006461	UBE3C	2.35686	1.56521	2.78651	2.17859	2.64871	2.28458	3.46277	2.36408	1.76712	2.20141	2.15287	0.69881	2.17529	2.19764	1.84585	2.32983	0	1.63414	1.67842	4.79145	1.501
ENSGALG00000013851	UBE3B	1.77709	0.22792	2.17172	0.779981	2.04784	1.58611	1.1944	1.57735	1.88542	1.29227	0.653233	0	4.20071	1.51129	3.07483	2.25918	0	1.10217	3.36379	0	0.847964
ENSGALG00000034944	UBE3A	9.75413	7.95846	8.88255	8.66726	5.6216	8.47379	11.0617	5.88783	4.71819	9.26506	7.29457	6.16437	10.3102	6.42053	7.74663	8.02455	2.74837	6.90617	12.293	15.2578	8.68442
ENSGALG00000001315	UBE2Z	2.4849	1.00376	3.73304	3.08961	2.89954	3.49677	5.06174	3.33927	4.03752	3.86646	2.1023	2.67868	4.18449	0.766871	3.54684	4.62906	0	1.78784	2.15114	0	4.70615
ENSGALG00000040097	UBE2W	5.48871	4.80425	4.73247	4.90287	5.12328	4.43458	6.72343	5.61878	4.82201	5.92532	4.92728	2.93385	5.08702	3.68432	6.97983	5.12805	6.37863	2.57884	2.98819	14.1604	2.8564
ENSGALG00000028133	UBE2V2	31.0476	28.7398	35.2	30.6229	30.0511	28.3855	33.7505	28.7546	20.5908	33.9265	28.8643	15.722	16.0831	17.8777	26.4163	15.6089	21.813	13.3521	20.9692	19.5006	17.8452
ENSGALG00000008015	UBE2V1	55.7604	49.699	64.2518	44.3125	49.7361	52.838	63.1265	54.0424	46.7604	54.9986	47.3995	10.3624	18.0469	20.7827	19.6118	18.8072	11.9159	17.6703	17.8744	52.6864	20.6805
ENSGALG00000000102	UBE2T	13.3591	8.36246	10.1181	7.27069	10.9678	10.4318	9.43843	12.0233	13.6694	8.93017	11.8601	6.76916	2.90836	11.5211	0	10.0961	0	5.88545	0	0	4.61126
ENSGALG00000052573	UBE2S	15.3991	19.6615	11.4497	12.6898	11.6931	16.8235	18.7208	22.5768	25.6821	17.3786	20.6736	7.74178	18.9109	17.8799	12.653	16.5589	2.32706	10.5905	10.757	13.3844	13.6175
ENSGALG00000001668	UBE2R2	14.0376	14.0286	16.1402	11.2873	11.8879	10.3714	19.0854	16.9458	12.4583	13.5609	13.74	10.6193	27.6048	14.968	14.8488	18.423	5.10716	11.7563	18.0952	15.995	16.8852
ENSGALG00000032975	UBE2QL1	23.9331	18.4688	20.0133	22.7037	15.6895	15.5295	17.0099	22.339	13.6368	21.3852	17.6222	1.1379	1.77327	2.72654	2.99742	2.25911	0.673762	10.3578	2.46143	3.11466	2.21956
ENSGALG00000046862	UBE2Q2	74.2415	70.7764	60.5247	87.2602	84.8294	86.0029	99.6788	100.818	123.459	102.139	88.1644	7.28034	38.0836	28.3259	21.5524	40.2673	6.00073	27.7279	29.8183	11.2758	31.3706
ENSGALG00000029450	UBE2Q1	34.8214	31.8572	29.3034	26.6616	28.5371	30.2409	32.6874	36.316	36.3077	35.436	33.747	15.8578	42.8524	32.7956	28.5966	34.0105	20.2112	25.1173	33.1383	0	41.7839
ENSGALG00000001971	UBE2O	2.29117	1.15186	2.74607	1.30129	1.73465	2.54064	2.50212	1.98514	2.27773	1.76991	1.55645	4.24312	6.94139	2.90769	3.59336	3.84389	0	3.27917	3.59863	3.84946	6.1003
ENSGALG00000030515	UBE2N	47.6506	43.556	46.1448	38.0519	39.5611	40.1394	42.8833	44.9851	33.3431	50.2403	46.237	5.81	11.3926	13.1117	11.9159	12.1743	3.53863	11.0721	11.4934	12.2495	13.0768
ENSGALG00000043628	UBE2M	67.1824	103.634	51.1365	60.3162	63.641	111.298	106.597	142.156	103.124	105.211	134.247	17.1923	62.2647	49.5202	39.0364	54.7271	0	31.9351	42.5096	0	54.2647
ENSGALG00000036739	UBE2L3	56.4476	54.6519	58.9206	53.7384	51.3458	49.742	63.2615	52.0245	33.5222	62.5808	52.8966	20.9262	28.5732	35.2961	30.0803	29.9597	14.9335	21.5159	30.6996	36.3883	33.4073
ENSGALG00000014290	UBE2K	15.3353	12.5336	22.2802	18.0191	19.3039	19.2003	24.0856	19.82	14.0244	21.8355	23.296	2.64295	10.2512	10.7709	6.80487	9.14259	3.54013	6.5224	2.63144	14.2796	7.64482
ENSGALG00000001848	UBE2J2	15.02	14.1042	13.5453	12.2858	13.1836	14.3022	16.7218	13.2485	13.125	14.2471	13.8695	13.8013	23.4246	18.9367	18.811	17.3449	19.9119	13.8585	19.1873	25.9864	21.4266
ENSGALG00000015775	UBE2J1	10.407	10.457	9.53141	9.60575	8.94334	9.81365	11.4669	11.0487	8.8325	9.77125	8.66653	8.89461	9.67801	8.11097	7.86694	8.87192	10.3973	6.17194	7.68299	6.30111	9.07705
ENSGALG00000006428	UBE2I	47.4032	51.0136	48.5347	45.8962	44.3489	39.1379	62.7211	51.3374	44.7852	57.6604	54.6389	44.3336	63.801	60.0968	57.3488	64.0335	38.0134	36.6259	54.2366	77.4382	57.4823
ENSGALG00000031975	UBE2H	22.5681	25.4693	26.0813	18.8065	22.6775	20.8476	24.9001	23.957	22.0808	26.5717	26.6663	23.8786	40.4378	26.897	23.6459	28.2263	20.4742	20.6285	28.0905	45.8748	28.7291
ENSGALG00000005667	UBE2G2	10.556	8.12877	10.1625	7.86756	9.1594	9.24427	9.1503	8.87901	7.04473	9.13118	10.0335	4.09354	12.5905	8.0367	8.90844	9.89665	5.33178	5.86867	8.16432	16.9542	12.3965
ENSGALG00000001441	UBE2G1	44.0728	48.6505	42.7997	43.436	39.0347	38.3749	54.2491	40.2855	25.4259	48.9416	46.8496	16.5492	33.6465	21.8758	22.5401	24.7963	15.9223	19.981	25.9873	44.4766	24.2143
ENSGALG00000003812	UBE2F	51.2569	53.9354	45.7864	62.7593	58.7888	54.2045	50.5903	54.8918	77.5498	60.466	81.5968	30.787	22.0606	30.0054	36.8721	23.5963	9.89318	25.1035	34.5479	12.6968	28.7399
ENSGALG00000020793	UBE2E3	22.3667	27.9022	19.5322	21.8339	17.9087	22.3831	22.5646	30.165	17.0717	23.0007	17.7683	6.28465	8.19985	8.01471	9.19598	10.2926	2.64806	6.3494	6.03932	3.74003	10.1453
ENSGALG00000033593	UBE2E2	25.7646	30.9145	29.2169	26.5165	27.5031	28.4717	29.8743	24.5938	16.4166	35.0388	19.996	3.32294	7.90044	11.5247	10.5624	13.0147	3.69198	9.34734	5.45345	0	8.79284
ENSGALG00000011286	UBE2E1	50.3495	48.4419	53.2945	39.8921	38.3029	49.9443	42.488	42.9792	32.3148	48.0053	43.4084	7.73674	17.3644	19.5892	18.8037	18.0587	12.904	17.221	27.1157	25.375	13.9487
ENSGALG00000012311	UBE2D3	99.8509	93.2919	88.4287	90.7659	84.2789	87.2054	116.005	89.1947	54.1341	99.6938	73.8549	41.0422	64.8929	60.8245	58.162	52.0973	37.6946	44.1706	60.5745	23.7189	55.2841
ENSGALG00000038128	UBE2D2	110.472	123.65	110.673	121.371	104.96	108.382	140.893	133.909	100.432	123.47	118.422	25.8636	51.7369	46.9008	47.3162	47.617	40.4622	37.5025	61.2175	59.2607	50.1006
ENSGALG00000021213	UBE2D1	70.5288	10.4038	18.8515	80.7413	67.7078	11.0415	87.9791	64.7861	57.8134	89.519	104.603	9.14794	10.5074	10.7236	18.2243	12.7203	4.19245	12.4258	13.5046	0	12.1021
ENSGALG00000026380	UBE2C	19.8017	12.2797	22.6332	10.7577	11.8713	18.3376	18.1228	26.4671	24.2853	20.1076	21.1176	8.48623	8.73756	15.9527	21.4221	15.869	14.9268	9.93859	5.26415	16.6218	13.653
ENSGALG00000032664	UBE2B	37.7637	43.4203	39.1643	46.1403	34.0709	37.0545	49.2019	39.6579	25.9503	48.5836	41.5844	14.3988	21.8045	15.6864	19.024	22.2758	20.5278	11.8966	20.1577	12.7599	15.4002
ENSGALG00000008648	UBE2A	80.398	83.1832	68.9687	68.4139	69.9027	64.2064	82.5914	71.4924	51.1502	80.0645	77.0631	15.4532	43.1775	35.0086	32.5562	36.4796	16.8487	21.7235	36.1269	70.428	38.1986
ENSGALG00000041277	UBC	683.189	756.625	560.062	474.722	486.601	515.726	590.384	687.162	623.77	581.056	595.463	94.5563	288.928	315.269	330.948	334.44	118.251	197.314	270.559	322.621	360.904
ENSGALG00000004509	UBB	1713.38	1490.57	1355.88	1134.82	1388.91	1226.22	2227.68	2112.54	2169.92	1692.89	2059.42	591.729	1208.76	1030.04	976.697	648.954	441.258	586.627	850.472	973.278	1204.24
ENSGALG00000006567	UBASH3B	0.655087	0.374501	2.6018	0.95328	1.4359	0.707895	1.33626	0.553532	0.967261	0.699946	0.15931	0	7.1629	4.93249	2.75148	7.95261	0	4.48228	2.63352	0	2.73898
ENSGALG00000016173	UBASH3A	0.11273	0.077884	0.065364	0.124831	0.123792	0.058935	0.198281	0.083494	0.101602	0.072346	0.145421	0.216296	0.946082	0.10318	0.274652	0.453077	1.0484	0.128981	0.276611	0	0.309669
ENSGALG00000024094	UBAP2L	7.32773	5.64009	7.82193	5.42133	6.07823	9.00396	11.6055	13.2091	18.982	7.58368	11.1176	22.2576	28.3419	18.4636	15.1717	19.3929	8.68039	13.079	11.545	21.3412	12.8544
ENSGALG00000040780	UBAP2	0.26799	0.331847	0.048871	0.063012	0.053628	2.03355	0.011065	0.025997	0.091704	0.064993	0.022234	0	0.182864	0.077719	0.09445	0.013037	0.452653	0.019219	0	0	0.509686
ENSGALG00000007333	UBAP1L	1.24663	1.8657	1.22903	0.994822	1.71897	1.30223	1.79776	2.15789	2.15381	1.9362	2.40461	0	1.08243	1.09011	0.631452	0.586614	0.454022	0.148064	0	0	1.19654
ENSGALG00000021378	UBAP1	0.864477	0.834218	1.29905	0.891702	0.644576	0.500588	1.49758	0.9754	0.69636	1.03475	0.791584	3.25315	6.82902	3.79601	2.43963	2.5271	2.77659	2.58529	1.99018	0	3.75095
ENSGALG00000040877	UBALD2	42.2282	46.0891	34.4338	37.8321	34.6344	35.495	70.7391	78.0378	169.694	49.5366	63.1691	74.5694	127.623	76.7248	94.0429	76.3561	33.2045	56.2965	54.8904	107.962	62.4772
ENSGALG00000007619	UBALD1	29.8249	28.5293	27.1366	32.0416	27.948	33.2799	44.924	57.4357	60.7409	36.4652	47.6084	7.80162	67.8946	37.9637	39.6488	37.5057	0	25.7276	28.951	41.242	36.7951
ENSGALG00000016880	UBAC2	29.6441	20.1837	21.2123	21.9196	22.9738	22.4812	30.2314	24.4068	24.3243	26.8297	24.8169	7.29981	9.33371	11.6244	7.3291	8.28168	6.00658	5.36262	9.17076	6.45989	10.1875
ENSGALG00000042564	UBAC1	3.32566	3.58708	4.72831	3.50408	3.42853	3.69962	4.66627	3.48141	3.03497	4.14213	4.53463	2.51419	4.43813	2.59118	2.38885	2.8332	2.92507	2.92556	1.63348	0	3.64551
ENSGALG00000037716	UBA52	755.567	1002.09	827.43	651.61	534.213	703.029	872.097	811.363	877.075	834.762	813.805	277.953	680.821	618.259	613.134	665.744	322.681	494.772	545.081	461.406	651.761
ENSGALG00000011762	UBA6	2.42458	1.98822	2.58024	2.04703	2.2299	1.89029	2.86277	2.04691	2.9166	2.65315	2.17052	0.702669	0.841883	1.2066	0	2.59522	0	0	1.77013	0	0.415045
ENSGALG00000032382	UBA5	2.19632	0.631473	3.41991	2.04777	3.10664	1.49993	1.82095	2.1085	2.11517	2.29849	1.68215	0	0.620234	2.6613	1.65988	3.26612	0	0	0	0	2.47285
ENSGALG00000013410	UBA3	42.6613	42.4856	42.0258	41.643	44.0337	44.2996	48.1123	42.7022	27.8218	44.3428	34.3179	11.8522	11.4882	15.8887	17.5541	13.54	10.1507	13.7747	13.6317	8.7297	15.8671
ENSGALG00000005006	UBA2	28.5835	24.9934	22.8029	28.6961	25.5976	27.8805	32.1205	24.356	15.4779	32.727	21.8504	7.66498	13.7941	12.9668	11.6682	13.55	9.50208	5.79939	8.42697	10.8469	9.61385
ENSGALG00000034948	UAP1L1	3.05832	2.34313	2.95488	3.22246	3.53927	3.45604	4.54181	2.06001	2.14798	2.67942	1.20044	0	6.20154	4.11363	5.816	8.38481	0	3.35648	5.46805	0	3.69814
ENSGALG00000002725	UAP1	2.4768	0.910446	2.82263	1.56937	1.99397	2.67474	3.63094	3.3969	4.54195	2.50872	2.5529	5.42551	18.2025	16.9384	15.838	23.9983	3.67908	12.3866	8.61309	0	16.0612
ENSGALG00000034100	UACA	3.03613	1.39252	3.73899	2.04014	3.37399	2.1834	1.67136	2.06142	1.907	2.5617	1.76826	10.0711	10.7488	13.614	12.968	14.1277	6.2371	10.8894	14.8577	9.77038	12.6215
ENSGALG00000002612	U2SURP	21.7394	21.6939	17.2488	18.993	22.2217	24.1258	27.3222	26.5174	37.8332	18.9229	23.251	31.687	37.5863	25.8447	38.997	36.1752	24.0586	22.345	45.6817	3.13401	40.4068
ENSGALG00000052748	U2AF2	27.506	33.8689	27.0287	29.5438	27.9194	39.5696	41.9623	46.7517	40.113	33.92	47.262	0.464587	25.1022	18.2902	14.565	21.5575	1.48281	12.2974	11.1295	16.9498	20.8861
ENSGALG00000016198	U2AF1	43.877	42.4799	37.7554	42.192	37.4349	41.1639	49.2929	48.2333	44.2762	49.2717	51.7384	20.4397	32.104	29.3644	29.3664	36.7484	1.97362	22.7842	16.2713	15.1402	28.4466
ENSGALG00000008145	TYW5	6.98346	7.49509	4.40099	4.64492	4.93548	11.5355	7.26516	6.97019	5.35757	10.7986	6.24323	0	7.27163	1.29458	4.30742	1.68666	0	2.61915	3.70758	0	2.72677
ENSGALG00000032549	TYW3	4.51549	2.80273	5.76168	3.07378	3.02751	3.13085	3.96597	3.96962	4.68572	3.7465	3.79171	2.86983	4.65228	4.22111	2.48224	2.96485	5.07271	3.3463	1.99926	0	6.51119
ENSGALG00000033807	TYSND1	14.234	21.5588	4.78644	3.58107	4.81258	5.14539	2.33744	4.36874	5.80496	3.02578	6.64868	0	3.06823	1.32031	0	1.55302	0.943961	0.623252	0.635685	0	0.608437
ENSGALG00000015205	TYRP1	0	0	0	0	0	0	0	0	0	0	0	0	0	0	0	0	0	0	0	0	0
ENSGALG00000008631	TYRO3	28.5719	25.3647	25.1958	20.276	24.5141	22.7598	30.3326	30.475	26.1815	29.6365	34.5081	5.69953	9.29632	7.93369	11.4026	11.6679	3.31725	9.98713	11.1228	17.4763	10.8524
ENSGALG00000017237	TYR	0.1861	0.205534	0.074082	0.413768	0.181509	0.196282	0.478973	0.249943	0.110498	0.175633	0.475108	0	0	0	0	0	0	0	0	0	0
ENSGALG00000030599	TYK2	3.03373	3.12343	3.35866	2.28951	3.67814	3.86136	3.64046	4.78981	5.67726	2.59995	2.99343	1.60428	5.07452	2.26244	1.21894	3.42076	0	0.939745	1.68374	0	1.98632
ENSGALG00000039363	TXNRD3	17.8125	15.3634	15.3173	16.0921	16.7692	16.4708	20.1303	14.549	14.3436	18.6712	15.7617	6.43553	7.8897	9.10434	8.14929	10.4555	4.84744	8.85188	11.1134	3.17225	5.84985
ENSGALG00000001988	TXNRD2	5.41451	4.03289	4.92515	4.49231	6.17272	5.13338	5.7175	4.63337	3.10253	4.96552	5.50057	1.00582	1.82102	1.1329	1.09193	1.98659	0.556513	1.0535	2.27146	0	1.04958
ENSGALG00000035345	TXNRD1	1.90254	0.407101	1.94544	0.805442	1.21042	0.884085	2.33473	0.149059	0.77382	0.874923	0.402555	0	6.62867	7.43662	0	5.08047	1.41775	3.6058	2.41811	0	4.43829
ENSGALG00000015327	TXNL4B	4.20122	3.24324	2.97088	4.14258	4.07745	4.1031	2.81002	2.01934	2.04119	3.22547	2.98764	0	1.4885	1.22219	1.78638	1.31833	0	0.549054	0.354023	0	0.293056
ENSGALG00000040739	TXNL4A	33.2572	30.1846	34.1415	28.6098	29.8471	31.8199	36.6949	35.3055	26.2915	29.1766	27.5441	11.2531	17.9476	9.88153	10.8394	14.8127	11.3658	12.4181	5.30291	0	16.8103
ENSGALG00000048409	TXNIP	28.757	35.446	16.2737	28.3379	25.2687	25.4906	17.3142	22.259	26.0731	11.9781	18.5882	321.357	472.957	358.034	271.384	251.815	132.175	285.683	199.568	306.458	323.012
ENSGALG00000027950	TXNDC17	84.5064	74.4942	81.1323	55.8538	64.7969	70.2903	72.4821	66.7571	35.9956	73.5122	81.5756	11.954	15.3654	17.2711	17.4514	22.5566	13.9424	11.4301	11.3746	16.2303	19.8776
ENSGALG00000043613	TXNDC16	1.75569	1.11993	2.50065	2.24892	1.68752	2.23278	2.78761	2.04532	2.6343	2.41828	2.27429	2.23314	3.90414	2.1129	2.50504	3.4246	1.37749	0.696709	3.75576	0	2.53162
ENSGALG00000039781	TXNDC15	7.25766	6.18654	4.1658	4.89705	6.18197	5.71262	6.28992	6.30426	5.48974	5.89852	6.59475	1.21247	2.62933	0.558545	0.786187	1.76204	0	1.22573	0.623156	0	0.954811
ENSGALG00000010569	TXNDC12	35.7936	28.4209	20.4825	34.8261	27.3608	28.4004	43.4351	31.9817	33.8268	32.2827	37.7307	31.0161	53.2853	48.1343	60.4435	45.9207	18.2449	29.4662	54.8333	68.3625	58.9426
ENSGALG00000003154	TXNDC11	6.04934	6.85242	5.58061	5.90168	6.70428	5.69331	10.9762	12.9197	12.1156	6.40676	7.60392	7.4048	10.951	7.52112	8.94842	9.17193	4.93564	6.53582	12.4268	12.726	7.98398
ENSGALG00000032090	TXNDC9	37.5637	39.7622	43.5739	40.1069	41.8818	43.3401	52.7045	41.3312	32.5579	53.0365	42.3937	9.14492	28.8017	17.362	16.8901	20.4681	10.8243	12.7765	19.7723	6.2724	22.4967
ENSGALG00000012784	TXNDC5	15.5998	12.6532	13.249	13.6051	13.4252	13.6525	16.9057	11.6781	10.2498	12.9761	13.7645	5.59842	14.598	15.445	19.6209	19.8794	13.0444	7.11041	15.3878	15.0213	14.8498
ENSGALG00000012532	TXN2	65.7118	53.755	48.9687	43.9878	52.2212	57.9149	64.9952	71.1789	61.5298	64.2327	68.3991	33.3416	42.5119	40.2479	26.3995	35.6743	15.1974	22.3723	46.4779	16.6414	33.4453
ENSGALG00000015704	TXN	602.716	371.445	382.248	398.794	429.462	222.952	388.302	307.022	298.16	364.754	420.552	71.3197	117.142	140.5	137.476	152.866	134.059	73.8808	104.371	85.0206	138.028
ENSGALG00000016547	TXLNG	2.37158	1.92019	1.80101	1.54996	1.81654	1.87632	2.71118	2.37966	3.80643	1.65472	2.21506	1.31949	6.01774	3.93014	1.74904	4.70232	0	2.22558	2.43985	0	1.88146
ENSGALG00000013822	TXLNB	0	0.317849	0	0.026985	0.152022	0.055175	0	0	0	0	0	0	0	0.410597	0.199951	0	0	0	0	0	0.036514
ENSGALG00000048775	TXLNA	10.7254	8.77499	8.71511	7.59073	8.76624	8.69527	12.3237	13.089	14.6059	11.7621	10.1023	10.1127	23.6828	17.8565	17.4644	20.4372	7.8468	13.6784	14.6759	14.8104	18.3611
ENSGALG00000052629	TWSG1	33.7034	32.2208	27.4588	40.5729	33.2554	30.2795	43.463	31.6057	29.514	31.7369	32.4093	13.9879	12.2187	15.7826	19.5831	21.4304	7.00597	13.5667	17.7397	56.6892	13.1414
ENSGALG00000017627	TWNK	6.72694	5.76877	4.82853	4.25832	5.25619	6.28623	7.51118	8.34827	6.04399	6.89161	8.97191	0.490217	4.39434	3.00364	1.33279	2.65699	0	2.1095	3.66057	0	3.15572
ENSGALG00000010863	TWISTNB	5.37497	4.2852	3.33415	4.44384	3.27386	3.96271	3.77231	4.09758	4.5905	4.15595	4.26248	0	3.16854	2.09899	4.56901	2.47819	6.0341	1.99528	4.32044	0	5.16953
ENSGALG00000040220	TWIST3	0	0	0.077733	0	0	0	0	0	0	0	0	0	0	0	0	0	0	0	0	0	0
ENSGALG00000004274	TWIST2	4.07047	5.02084	5.23932	3.07379	4.78085	5.0693	3.06715	2.94732	3.22239	3.00985	3.58253	5.61714	9.73211	9.41498	8.39681	10.5384	11.9275	8.38496	10.9446	8.40454	8.18593
ENSGALG00000041640	TWIST1	1.76416	1.74504	1.40639	1.07706	2.10803	1.16515	1.03089	1.21146	0.581829	1.24584	0.986451	1.98569	4.54688	3.82954	7.11854	4.62937	0	3.40923	4.2334	0	4.68208
ENSGALG00000003977	TWF2	14.2691	14.7843	14.7837	11.7287	13.3329	13.9541	19.868	18.3279	15.7543	16.9097	15.9725	6.11637	23.7508	20.6138	19.3776	21.5934	9.53332	16.0818	11.2804	36.6504	15.1104
ENSGALG00000009595	TWF1	21.4927	25.8782	24.9538	19.6133	19.8663	21.8665	25.9141	24.5827	13.4984	25.3932	25.2058	1.86579	3.87551	4.87592	4.09142	4.33548	5.05793	2.8589	4.67578	3.82539	4.44249
ENSGALG00000007216	TVP23A	11.3772	13.508	10.8784	16.2012	10.6872	12.3306	13.5042	9.44286	10.1922	9.84632	10.2317	0	0.457201	0.736758	1.81397	1.4909	4.70146	0.509232	2.08366	0	4.19426
ENSGALG00000010629	TUT4	2.00454	1.10734	2.18019	2.12451	1.64328	2.13771	2.6441	1.86896	3.68433	1.82571	1.78677	5.26993	12.7991	5.09058	5.84484	7.02905	2.80415	5.48903	4.58614	8.86014	6.04303
ENSGALG00000013674	TUSC3	25.3628	21.4953	14.0629	17.5665	17.7979	16.4322	20.6514	24.6663	17.7645	26.9925	23.2537	0	0	0.276162	0	1.45416	0	0.498587	0	0	0.149839
ENSGALG00000037377	TULP4	1.74231	1.32844	2.22133	1.16025	1.39556	1.69022	2.31528	2.00293	3.47415	1.70209	1.9556	0.569514	1.76444	1.86529	2.02198	2.06981	0	1.41143	1.46743	0	1.08213
ENSGALG00000013424	TULP3	14.4644	14.0773	12.1934	13.1508	14.1511	12.2417	13.6136	14.01	11.7046	12.7874	13.7388	3.60377	4.49909	5.19073	5.37119	5.97922	1.10718	3.16531	4.98732	0	4.59078
ENSGALG00000031301	TULP1	0	0.246044	0	0.651601	0.064902	0	0	0.162422	0.286861	0.074244	0.422923	2.05104	0.89993	0.149359	0	0	0	0	0	0	1.27561
ENSGALG00000032955	TUFT1	1.71186	1.27125	1.1227	1.10422	1.46655	1.16197	1.119	0.737065	0.89688	1.14768	1.0249	2.14041	2.27028	2.73285	5.89209	11.7279	0	1.47715	2.78478	4.64226	2.75611
ENSGALG00000032156	TUBGCP6	1.0616	0.28315	0.647079	1.25607	0.909426	1.25189	1.13939	1.27848	1.21769	0.78486	1.39264	0.308942	1.13809	0.509276	1.89382	1.62035	0.764863	0.653698	1.93437	2.70447	0.95048
ENSGALG00000016735	TUBGCP5	2.04346	1.14677	1.95653	2.61868	3.64764	2.75067	3.83491	2.56234	2.7236	1.4832	1.61911	3.01751	7.42653	3.80022	4.13579	5.4403	0	3.6784	1.77149	0	4.71496
ENSGALG00000008549	TUBGCP4	20.923	17.4402	16.9106	15.8403	17.9097	17.027	21.1025	20.0765	19.961	19.8175	20.1309	3.3764	8.03655	6.72539	4.91663	9.39064	3.58606	4.94354	9.01977	9.31209	8.84749
ENSGALG00000016836	TUBGCP3	4.69535	5.73308	5.26766	4.8259	2.79677	2.22843	2.77081	3.08243	2.27305	3.31194	2.66162	2.5384	2.08296	3.08548	2.45812	4.61737	3.6052	2.00923	1.55119	2.40779	3.00978
ENSGALG00000003526	TUBGCP2	15.4873	13.731	13.3178	11.6319	13.1786	13.3949	17.0678	15.7497	16.0712	9.20583	15.3327	2.35105	9.04313	7.80712	11.3838	13.1602	0	9.56511	10.561	5.09129	13.4313
ENSGALG00000030003	TUBG1	16.1709	12.1383	14.782	12.3602	16.0898	16.1319	17.2127	18.5442	24.3869	14.9351	14.0666	16.7121	26.5654	19.5288	20.2256	24.5703	6.463	16.5328	22.5346	22.2904	20.126
ENSGALG00000005173	TUBD1	15.4244	14.1494	2.99482	1.72788	1.83857	1.75908	1.19356	1.42253	1.52676	1.87634	1.00464	0	0.418686	0.91467	0.39582	0.683381	0	0	0	0	0
ENSGALG00000031275	TUBB6	32.122	16.4466	33.433	22.1373	35.0618	38.1063	34.9604	32.1529	33.427	30.8129	26.5294	40.6436	31.0644	56.9056	66.2976	62.1901	50.5312	27.3485	43.7459	41.2126	44.3762
ENSGALG00000008586	TUBB4B	219.905	159.411	199.748	136.928	194.465	202.17	270.701	247.391	245.891	227.17	278.757	53.4951	105	131.162	108.345	113.786	34.3746	123.598	107.569	173.185	112.888
ENSGALG00000000059	TUBB3	34.9798	15.1974	22.3779	12.3115	32.6764	23.0844	41.1761	28.589	23.0366	19.2458	23.7362	0	0.587467	1.23688	8.33403	1.49047	0	30.9056	8.91989	15.346	11.4075
ENSGALG00000012821	TUBB2B	132.842	47.7045	119.336	54.9348	131.212	144.166	115.278	121.99	120.208	141.25	150.261	11.5836	25.4504	29.8769	33.0771	31.2424	12.2337	59.2606	28.0466	58.7338	44.8887
ENSGALG00000007447	TUBB1	3.17152	3.91306	3.28697	4.11054	5.72619	4.14698	3.73311	4.32029	2.78802	3.68789	3.01521	2.49672	22.0636	4.62469	3.82666	4.58969	0.833275	4.96672	6.26774	3.75074	9.43387
ENSGALG00000041471	TUBB	83.463	97.8979	107.933	71.4127	91.956	178.806	144.326	203.945	206.525	135.715	169.727	31.5204	120.124	78.9633	81.5362	89.012	39.3551	58.3091	49.2541	100.318	82.7774
ENSGALG00000008444	TUBAL3	0.646067	0.238513	0.215697	0.145431	0.31823	0.081722	0.072769	0.305378	0.152547	0.221063	0.215629	4.15975	5.7833	7.44641	3.65987	4.57252	0	7.52542	4.01971	0	5.70861
ENSGALG00000013045	TUBA8B	0	0	0.103954	0.278835	0	0.051117	0.221316	0.260261	0.335867	0.230359	0.395932	0	0	0.091327	0.393453	0	0	0	0	0	0
ENSGALG00000040586	TUBA3E	20.1372	14.3671	19.0001	11.3886	13.8734	16.0045	17.7354	14.3775	17.8994	14.6354	13.6879	19.7676	14.5129	23.4062	25.4959	24.8138	24.1002	15.8302	17.6599	10.906	19.9162
ENSGALG00000040260	TUBA1C	175.728	113.081	123.429	87.5727	110.67	122.261	169.815	95.2859	131.203	151.365	151.414	64.4016	132.575	124.761	99.9815	117.677	56.3119	110.181	90.002	188.242	97.8718
ENSGALG00000052192	TUBA1B	183.83	132.318	196.743	122.135	161.021	190.182	229.548	161.498	181.932	170.272	181.214	46.266	89.4763	109.522	99.0513	126.085	41.3186	100.538	90.1175	185.002	113.615
ENSGALG00000037953	TUBA1A	360.85	284.025	452.215	264.352	438.8	473.091	451.005	455.605	429.394	383.329	461.883	57.0512	142.928	137.696	159.014	203.042	53.4243	141.282	111.778	180	164.472
ENSGALG00000005986	TUB	10.9565	12.4113	16.484	11.029	15.3738	17.2541	26.5856	17.6968	19.8045	16.7255	13.9872	8.6437	10.524	13.4253	11.4948	11.386	4.3368	15.9852	7.89494	38.6799	15.0593
ENSGALG00000004310	TTYH3	2.52196	1.48591	3.89012	2.019	1.5963	2.09264	2.20635	1.66786	3.13037	1.98912	1.17898	10.4842	8.44581	5.61638	4.40488	3.07213	7.30123	7.11092	5.74324	0	5.558
ENSGALG00000026940	TTYH2	52.4426	55.684	50.5753	64.6151	50.1492	56.6956	69.4467	89.0124	72.5841	58.225	72.4942	1.10785	3.34184	1.85624	1.2022	1.91473	0	1.76033	3.23309	3.41854	2.63399
ENSGALG00000015143	TTR	2.85816	3.4256	4.97752	1.10104	2.34887	4.51943	5.24661	6.65711	7.03241	6.1097	6.35527	260.754	222.868	2.66222	3.55915	7.79571	151.033	5.61013	10.6125	0	7.89569
ENSGALG00000004244	TTPAL	2.64253	1.78319	2.00892	1.71464	1.84979	1.60713	2.51882	1.95436	1.64984	1.80711	1.24938	2.22095	1.96975	1.86929	2.61633	3.94807	0	1.56782	1.95404	1.23476	2.473
ENSGALG00000030031	TTPA	0.874685	0.670486	0.361985	0.712891	0.330007	0.376111	0.285488	0.453873	0	0	0.228229	0	0	0	0	0	0	0	0	0	0
ENSGALG00000014167	TTLL12	14.0551	8.22395	10.9988	10.688	12.6312	10.9351	16.6888	10.2459	11.2008	10.8155	9.18578	6.14878	16.8645	15.4916	14.0605	17.6035	3.17012	8.80415	11.9961	5.5105	15.0772
ENSGALG00000006460	TTLL9	30.0315	31.2574	22.9722	18.2383	40.9851	24.8513	26.2409	24.2845	28.0608	33.0528	31.6437	0.850051	1.45186	1.59034	1.08987	1.54309	2.22156	0.849147	2.37219	0	2.71223
ENSGALG00000008850	TTLL7	11.5168	10.7351	10.6649	13.8092	13.1799	13.853	22.9225	23.6585	19.5238	14.3422	19.2861	1.23468	1.61035	0.724406	2.98196	3.00732	0	1.33905	0.119938	0	1.54024
ENSGALG00000010340	TTLL5	8.98797	8.06661	11.755	5.54467	10.3593	11.446	12.4036	11.8267	10.0108	10.5905	8.83832	1.73097	5.74295	4.19821	4.70538	6.25259	4.01715	4.17477	3.88549	0	5.02217
ENSGALG00000027991	TTLL4	1.94439	2.25229	1.90118	1.47804	2.20479	2.27405	3.77047	2.67403	3.59298	1.82406	2.25617	0.446141	1.49988	0.73277	0.166936	1.20305	1.69609	0.777176	0.240345	0	0.582669
ENSGALG00000049616	TTLL2	0.201864	0.106276	0.136358	0.352074	0.279506	0.100897	0.19267	0.242055	0.245858	0.124636	0.094824	1.35957	0.869884	0.710609	1.70015	0.514793	0	0.659821	0	0	0.960278
ENSGALG00000014163	TTLL1	1.33132	1.28871	1.6006	1.18054	1.11473	0.718587	1.67621	1.20811	0.857756	1.47261	1.07719	0	0.310622	0.254692	0	0.258672	0	0.570328	0.889125	0	0.508868
ENSGALG00000008614	TTL	13.8393	15.2323	14.955	10.4974	13.0924	15.9002	14.7713	11.2534	10.708	13.2959	10.4305	7.6808	17.4568	17.5216	21.6481	21.5624	10.0641	14.4318	20.3898	19.797	18.2988
ENSGALG00000015874	TTK	0.732326	0.532148	0.678838	0.480211	0.640777	0.77505	1.69454	0.826769	0.686856	0.785291	0.448673	0	0.319125	0	0.098671	1.28909	0	0.349029	0	0	0.421933
ENSGALG00000001651	TTI2	3.46282	3.22465	4.12393	3.60135	4.68778	4.56234	3.07899	3.57119	3.02654	3.46516	3.28185	0	3.16521	0.347899	0	1.55322	0	1.97957	0	0	1.21162
ENSGALG00000006791	TTI1	2.2093	1.70387	1.74107	1.90192	2.07881	2.33058	2.05225	2.38423	0.90571	2.17145	1.93108	1.20502	3.8668	1.68312	3.14835	3.39694	0.741602	1.69901	2.33919	0	2.97461
ENSGALG00000015064	TTC39C	0.101246	0.131822	0.184939	0.094459	0.170042	0.449667	0.424077	0.19419	0.106527	0.112862	0.054568	0	0.369074	0.321226	0.708349	0.325933	0	0.229254	0.675301	5.68223	0.535437
ENSGALG00000005416	TTC39B	0.504732	0.372602	0.429673	0.366896	0.560613	0.087507	0.869618	0.539596	0.598564	0.591783	0.376425	0	0.090352	0.197797	0	0.828268	0	0.29732	0	0	0.092197
ENSGALG00000010540	TTC39A	2.83561	0.276119	0.203745	0.197562	0.357647	0.541412	0.474628	0.217267	0.068276	0.157179	0.107874	0.318705	0.196064	0	0.079646	0	0	0.148619	0	0	0
ENSGALG00000014670	TTC37	2.02161	1.00777	2.28394	1.88261	2.03834	0.851814	3.71888	2.53787	2.7776	2.24478	2.392	2.31511	6.68692	4.01572	4.06346	4.92647	0	2.67181	1.91329	0	4.35535
ENSGALG00000006812	TTC36	34.9121	0.54059	0.08719	0	0	0	3.28846	0	0	0.225483	1.70081	0	0.511411	0	0	0	0	0	0	0	0
ENSGALG00000001081	TTC34	0	0	0	0	0	0	0	0	0	0	0	0	0	0	0	0	0	0	0	0	0
ENSGALG00000014826	TTC33	9.1823	6.32114	7.36059	8.05243	8.41006	4.7975	8.52825	6.66374	4.86337	8.13072	7.20735	2.29605	3.65071	3.04309	3.14476	4.20615	0	2.88592	5.42714	4.61796	3.90869
ENSGALG00000016476	TTC32	36.685	31.8109	35.761	34.9255	34.5569	23.5154	44.5768	43.419	45.5666	31.7628	25.7649	0	3.75543	12.2254	0	13.7468	0	0	0	0	11.8463
ENSGALG00000009224	TTC30B	4.29151	3.29014	3.49625	4.38056	4.5844	4.597	5.36012	4.78271	4.96438	3.70288	3.25841	3.34632	3.19843	4.06357	5.06342	4.53347	0	2.57532	3.25499	0	2.38442
ENSGALG00000010009	TTC29	0.14687	0	0	0.148512	0	0.111756	0.379688	0.073425	0.460622	0.146643	0.129887	0	0.241438	0	0	0.382561	0	0	0	0	0
ENSGALG00000005676	TTC28	1.31923	0.849694	1.74382	1.12966	1.72311	1.18967	1.62055	1.50952	1.48265	0.922304	0.855325	6.32035	5.45415	4.80594	3.83342	5.20366	2.34476	4.64197	5.48288	4.51281	4.85444
ENSGALG00000010538	TTC27	4.62436	3.36821	3.88388	3.47402	5.1207	3.6153	4.85103	4.38553	7.13798	5.339	4.29246	0.724012	3.16959	3.55667	3.05142	4.20649	0.799148	4.06165	4.47072	0.494302	4.51778
ENSGALG00000011847	TTC26	1.2608	1.28984	1.41111	1.60852	1.49189	1.3575	2.68922	1.69315	1.36095	0.795107	1.41177	0	0	1.61037	0	1.78721	0	0.282221	1.30655	0	0.08418
ENSGALG00000051918	TTC24	0	0.05729	0.107778	0.190713	0.309934	0	0	0.067639	0	0	0	0	0	0	0	0	0	0	0	0	0
ENSGALG00000010956	TTC21B	2.39394	1.4885	1.5146	1.96235	2.06013	1.61369	2.45536	2.09375	2.57009	1.56808	1.63037	0.283218	1.06089	0.981325	0.3827	1.62279	1.5183	1.04763	1.1622	0.770788	0.125299
ENSGALG00000004416	TTC19	19.5277	16.7729	18.2051	11.1375	17.7929	18.0068	13.8641	16.3705	16.1331	19.4429	19.127	11.1058	22.8025	14.635	21.0376	18.1701	3.83864	19.2098	17.9304	0	24.4933
ENSGALG00000039558	TTC17	2.54051	1.57622	2.66813	2.55565	3.18349	2.2427	4.92632	3.56366	4.03277	3.07026	2.67574	1.02512	7.2633	4.41376	4.39588	5.59481	0	5.34999	4.22906	0	3.62904
ENSGALG00000008889	TTC14	9.85324	9.96752	7.65181	11.0805	8.28199	11.0799	12.9772	10.0109	17.1041	12.2413	12.5632	11.3415	14.9371	8.34063	11.2413	11.5149	9.1813	7.01445	16.725	5.67405	11.7201
ENSGALG00000032780	TTC13	5.05599	6.60801	5.57557	4.97199	4.08128	3.56046	5.6506	5.07755	7.28378	4.75104	7.55017	4.56367	4.71906	3.08347	1.62329	3.91227	0	2.42287	0	0	4.29526
ENSGALG00000017652	TTC9	37.1164	34.4994	32.6663	22.5296	26.1534	24.2959	37.705	32.4879	56.4756	39.8826	38.8435	3.44914	5.30302	14.0643	7.41462	7.05997	5.47083	13.1989	6.5759	6.87963	9.67233
ENSGALG00000010663	TTC8	14.5936	7.61436	9.03757	10.0421	8.45742	6.81578	11.118	9.52393	6.39409	6.65872	8.57651	7.8303	9.97778	6.251	5.15836	8.80381	0.997381	4.55116	3.88673	10.2019	6.53288
ENSGALG00000010680	TTC7B	5.56173	3.54019	4.23263	3.99895	4.2699	4.42287	6.16917	5.23668	3.05865	5.73375	4.2337	0	1.57517	0.91975	2.90736	4.3672	1.35521	2.576	2.25788	8.6608	1.65565
ENSGALG00000010020	TTC7A	0	0.196192	0.641789	0.120066	0.35072	0.320299	0.189382	0.136095	0.246799	0.197114	0	0.762108	0.795564	1.0474	2.20223	1.66116	0	1.18806	0	1.86579	0.405414
ENSGALG00000010137	TTC6	0	0	0	0	0.057558	0.196302	0.080698	0	0	0.048075	0.087275	0	0	0	0	0	0	0	0	0	0
ENSGALG00000051885	TTC4	10.8312	8.82538	9.79082	7.8743	8.62646	9.16975	7.98642	8.36041	10.5721	7.64418	9.95519	3.20932	13.367	7.93979	9.11344	7.84949	1.1096	5.89847	5.33798	7.19334	9.72874
ENSGALG00000016050	TTC3	4.30987	3.51158	2.59027	3.21914	4.69771	3.69423	8.24606	6.74936	7.01734	3.31456	4.51017	4.91111	7.51782	3.8641	6.41801	6.68514	0	3.49366	6.03711	0	5.41503
ENSGALG00000001429	TTC1	19.81	18.1078	17.544	17.8989	16.9863	16.839	20.5165	17.9564	21.575	20.9328	19.2363	2.68466	8.62527	11.6205	10.7224	11.1392	0	10.5684	15.069	2.87903	9.37559
ENSGALG00000009176	TTBK2	0	0	0	0	0.187079	0	0.04944	0	0.203889	0	0	0	0	0	0.194624	0.184392	0	0	0.45478	0	0.375997
ENSGALG00000008627	TTBK1	1.80561	0.740629	3.27848	1.30947	2.68253	1.50832	1.75621	1.49669	2.60771	1.70447	0.486715	0.834986	1.82467	0.652576	0.475429	0.53559	0	1.11168	1.32071	0	0.890363
ENSGALG00000015468	TSTD3	30.6725	21.1563	31.7351	18.9546	23.7567	20.0463	25.8494	17.8666	37.0397	26.2784	24.7526	8.40297	11.1859	18.2302	10.5118	16.3991	16.8201	10.9828	10.4548	0	8.62616
ENSGALG00000002110	TSTD2	0.986004	0.716291	1.43944	0.720767	0.92092	0.684005	0.908545	0.953351	0.698842	0.862714	0.568554	1.8567	1.74163	1.03067	1.6918	1.22994	1.8631	0.918688	1.01628	0	0.880908
ENSGALG00000031525	TSTA3	10.3359	6.70966	7.89692	5.96755	6.53666	10.168	7.35847	8.37659	6.45309	8.6565	8.43711	1.24308	6.92511	3.96596	3.42596	5.51532	2.66242	6.81267	4.95992	0	7.05658
ENSGALG00000012488	TST	175.567	55.3517	48.8831	51.6201	54.6833	53.0064	58.4597	52.0446	58.5602	49.3644	65.771	19.7028	29.9007	32.0183	24.1349	28.6524	8.1324	18.2654	24.427	21.4035	35.6322
ENSGALG00000053648	TSSK3	0.268759	0.071772	0.291541	0.082949	0.300002	0.515041	0.161061	0.39444	0.147552	0.303077	0.473632	0	0	0.15741	0.170661	0.087133	0	0.139354	0	0	0
ENSGALG00000006530	TSSC4	6.16728	15.0912	31.0338	21.6521	11.8945	23.3484	17.9986	16.0679	14.973	25.6232	22.6109	6.07127	14.4111	8.43553	14.4589	20.314	17.8567	14.0613	17.9075	24.604	20.3562
ENSGALG00000006434	TSR3	7.47036	6.31442	8.26547	6.10973	6.84243	6.09783	6.97886	7.75417	11.5723	6.6099	5.75254	5.42437	7.06479	8.35592	8.42652	7.59289	3.82988	3.7555	5.8328	0	6.87519
ENSGALG00000003212	TSPO2	0.335119	0.15321	1.36466	0.206062	0.301042	0.362561	0.417139	0.087916	0.128871	0.387925	0.290488	1.11093	0.972773	1.36535	1.35267	0.775814	0	0.826855	2.43707	14.3795	1.39569
ENSGALG00000014166	TSPO	2.9407	4.87635	5.97127	5.70714	4.6841	5.90041	5.3589	5.11649	6.27546	5.14309	5.69065	10.4378	21.6959	16.9014	14.1511	16.773	7.80237	11.9884	21.6799	5.80913	21.6293
ENSGALG00000013528	TSPAN33	0.688007	0	0	0.190383	0.430547	0.190905	0.260909	0.12484	0.200491	0	0.090322	0	0.386277	0.384562	0.238611	0.853721	0	0.228623	2.0399	0	0.377202
ENSGALG00000054379	TSPAN32	0	0	0.177252	0	0	0	0.106014	0	0	0	0	0	5.7424	0	0	0	0	0	0	0	0
ENSGALG00000047859	TSPAN31	0	6.94992	3.61708	3.11481	3.19355	0	4.32886	4.98053	2.38388	3.19899	11.5642	0	0.921678	0	0	0	0	0	0	0	0
ENSGALG00000027103	TSPAN19	0	0	0.03161	0	0.046452	0.024824	0	0	0	0	0	0	0	0	0	0	0	0	0	0	0
ENSGALG00000036901	TSPAN18	1.93763	2.55737	5.12419	2.84277	2.79071	2.58862	10.3697	3.16161	3.84391	3.26858	2.55094	15.4288	19.7857	17.9816	16.3296	12.9532	0	13.8363	14.8864	10.9534	14.676
ENSGALG00000010343	TSPAN16	20.5294	0.331559	0	0	0	0.190986	5.6246	0.776434	0	5.10651	1.70067	0	0	0	0	0	0	0	0	0	0
ENSGALG00000004257	TSPAN15	12.9663	7.52969	10.7689	9.06165	5.25614	10.6244	13.5261	11.3419	12.2855	12.5899	16.9594	0	1.35722	1.11126	0	0.944446	0	1.7999	1.02523	0	1.30761
ENSGALG00000002414	TSPAN14	1.69068	0.970698	1.26992	1.14724	1.67939	1.04009	1.63038	1.23555	0.757656	1.51627	0.859354	2.58519	3.26662	2.8591	4.6196	3.16541	0.696357	2.92587	3.69191	2.03261	3.79446
ENSGALG00000027240	TSPAN13	53.8776	66.1894	59.423	61.0471	51.4392	66.2568	86.6578	38.9373	38.2539	60.617	48.8102	10.9585	20.5947	27.7323	15.2302	14.2808	7.20179	21.2364	23.1727	0	11.7417
ENSGALG00000009029	TSPAN12	12.3857	9.26392	10.3568	12.2303	8.54236	6.94439	11.041	11.0744	6.29646	13.4989	6.77138	21.1506	13.2772	14.8523	10.1942	8.87762	11.0319	8.21609	11.2153	3.45883	9.15955
ENSGALG00000004525	TSPAN10	0	0	0	0	0	0	0	0	0	0	0	0	0	0	0	0	0	0	0	0	0
ENSGALG00000014346	TSPAN9	6.72121	5.73598	11.5348	7.60011	10.4318	6.85115	7.4268	7.5374	7.37305	6.15734	4.479	1.20595	2.65001	1.90943	5.35607	5.39384	0	3.40782	7.00662	11.9458	1.57454
ENSGALG00000010152	TSPAN8	11.1053	0	0	0	0	0	6.62289	0.285659	0	3.26583	1.34969	0	0.742189	0	0	0	0	0	0	0	0
ENSGALG00000006808	TSPAN6	16.1274	13.8195	11.9911	13.558	14.9048	11.9047	14.2634	14.9105	13.3032	11.6326	12.1237	6.12502	33.9416	37.2998	21.5976	26.5229	4.19517	21.2483	25.4243	18.9937	26.023
ENSGALG00000012227	TSPAN5	2.42153	0.502807	2.83274	2.16421	2.42709	0.75038	3.16988	1.91394	3.0721	2.38582	1.44004	0	2.7568	0.67195	0	2.93909	0	2.256	0.582731	0	0
ENSGALG00000006837	TSPAN4	14.4373	1.73804	4.98534	13.7344	15.93	11.5879	16.784	22.3072	17.8399	17.1749	13.543	25.5142	22.2	31.4394	34.7019	24.4818	7.63177	20.9001	32.8242	36.9133	15.1067
ENSGALG00000002774	TSPAN3	337.047	438.631	394.173	430.024	346.854	375.188	499.548	361.267	245.377	477.599	357.963	49.6393	73.4151	81.6041	67.3813	57.8339	39.1587	52.7249	70.537	123.963	55.8512
ENSGALG00000002554	TSPAN2	87.8043	82.4064	113.119	120.565	130.529	85.0057	101.15	114.824	119.847	105.595	78.2297	0.911319	2.24297	1.42022	16.2962	19.8086	0	1.98378	18.2824	42.4123	1.77877
ENSGALG00000037177	TSNAX	7.24984	7.86937	7.72192	7.94389	8.15006	6.99142	9.50511	7.15268	5.97571	9.28275	7.14662	8.92435	9.45714	9.55258	7.87114	7.55489	2.09028	6.73714	11.2338	4.08465	9.85772
ENSGALG00000037014	TSNARE1	11.4023	7.27462	9.65267	8.15441	7.38537	7.56575	8.36738	7.67538	5.12498	9.81931	4.20693	0.871613	0.305607	0.291605	0.304662	2.81652	0	1.66416	2.29583	0	0.613805
ENSGALG00000011652	TSN	25.6417	23.3183	24.041	21.43	22.8126	23.9599	25.5231	25.6039	18.9593	27.5138	25.0463	4.88912	12.5022	15.7126	9.06063	16.2559	6.50613	9.20523	15.0774	28.434	17.6559
ENSGALG00000000761	TSKU	5.84344	4.1514	4.2131	4.16658	5.57073	4.99786	7.89549	5.32386	5.54939	3.27016	3.16802	2.95202	4.77195	6.32041	9.57488	7.59659	3.11238	3.36894	6.83196	30.4377	6.82801
ENSGALG00000004528	TSHZ3	0.320242	0.461394	0.882487	0.465883	0.789368	0.664238	0.757897	0.303631	0.560877	0.319439	0.179656	1.55614	0.882273	1.23496	1.58364	2.15228	0	2.54966	1.29928	3.42531	1.13392
ENSGALG00000007809	TSHZ2	1.95516	0.702785	0.841515	1.28021	0.875042	0.443995	0.920821	1.03922	1.17216	0.78445	1.294	3.83054	2.69236	3.3523	3.59653	4.0777	2.60533	3.27738	4.66321	4.48359	3.60946
ENSGALG00000013672	TSHZ1	1.14641	0.828476	1.26021	1.18814	0.791092	1.31703	1.49094	1.40344	1.47315	0.730999	1.18132	1.27222	1.39121	2.35484	1.82737	1.52647	0	2.51776	1.93421	0	2.08611
ENSGALG00000010572	TSHR	0	0	0	0.029509	0.061349	0.027776	0	0.045722	0	0	0	0.546816	0	0	0	0.296117	0	0.038607	0.612227	0	0
ENSGALG00000002550	TSHB	10.9349	0	0	26.4846	0	0.405129	2.21239	3.54793	10.8805	4.00181	0	0	0	0	0	0	0	0	0	0	0
ENSGALG00000016757	TSGA10	0	0	0	0	0	0	0	0	0	0	0	0	0	0	0	0	0	0	0	0	0
ENSGALG00000006312	TSG101	66.8646	51.139	55.7523	57.3381	56.6997	51.9686	81.3383	69.4872	76.0322	52.3645	58.8473	34.1814	38.9575	41.0239	43.348	39.3758	10.7674	25.9448	40.3276	13.2108	33.5811
ENSGALG00000047163	TSEN54	5.95767	5.19492	5.5318	5.18518	5.91033	5.60163	5.78994	5.59992	5.86492	5.46322	6.08666	5.47317	4.98574	3.32917	2.99927	5.69079	3.01571	2.94207	5.96225	1.22759	6.06414
ENSGALG00000004782	TSEN15	20.5993	44.8477	27.9869	22.1606	16.3751	24.978	27.9198	26.4748	27.9852	24.7849	30.6645	2.96165	2.41774	4.20377	3.90158	4.03005	0	4.80791	4.25365	0	0.80452
ENSGALG00000004981	TSEN2	7.95524	7.36413	7.07383	7.2684	9.16396	7.19074	10.0177	8.1175	3.95547	8.62815	6.47538	2.84918	3.341	4.05248	2.45157	2.24139	1.2081	1.4355	1.33288	1.89804	3.33205
ENSGALG00000027069	TSC22D3	156.454	175.081	132.603	205.378	133.017	165.818	165.177	326.796	312.808	237.051	341.862	72.5837	241.093	157.731	135.605	150.179	22.6039	130.142	149.631	108.377	203.126
ENSGALG00000027591	TSC22D2	3.44605	2.11838	2.89102	2.67594	2.70362	3.30599	3.51858	3.38218	3.24643	2.46434	4.16593	5.59767	10.1268	6.42763	6.83082	5.95583	4.98991	4.80644	4.08172	9.25443	6.84921
ENSGALG00000051442	TSC22D1	155.342	216.941	196.324	190.105	200.86	218.116	267.175	165.151	202.726	196.481	157.986	50.675	124.707	109.967	106.948	122.524	22.9818	88.9022	115.882	184.878	89.1216
ENSGALG00000005646	TSC2	7.30629	7.54744	6.15609	6.2032	7.89732	6.78991	10.2827	10.2625	13.8261	6.97956	9.19448	2.04409	4.8353	2.82466	2.43862	3.33418	0	2.38068	3.39473	0	3.25449
ENSGALG00000004920	TRUB2	16.4021	12.9385	14.0367	12.8569	13.9432	13.9955	15.2787	14.5134	17.3152	15.0496	15.7629	5.44248	11.858	10.1249	6.75234	9.94509	5.06055	9.31281	7.91219	17.3722	7.56689
ENSGALG00000009091	TRUB1	2.52941	2.50452	3.18399	2.72699	2.97797	2.54876	2.69374	2.71458	3.48235	3.38426	2.13496	0.905017	1.79766	2.58665	1.97324	3.00255	1.61465	1.58964	2.17372	0	2.64119
ENSGALG00000003596	TRRAP	1.65388	0.926552	1.41554	1.16187	2.16614	1.3372	3.10372	3.31765	2.87326	0.984745	1.95993	0.666515	2.25517	1.3961	0.601884	1.99331	0	1.36539	1.10772	0	1.16103
ENSGALG00000014746	TRPV6	0	0	0	0	0	0	0	0	0	0	0	0	0	0	0	0	0	0	0	0	0
ENSGALG00000036360	TRPV4	0.037541	0	0.084452	0	0	0.02216	0	0	0	0	0	0	0	0	0	0	0	0	0	0	0
ENSGALG00000004519	TRPV2	2.31296	1.98039	1.86902	1.46969	2.38601	1.57534	1.68419	1.09848	1.09021	1.75298	1.48064	9.33675	17.7014	7.83417	23.0178	13.4774	6.11711	8.83409	12.2707	13.5427	10.436
ENSGALG00000004649	TRPV1	0.133714	0.210966	0.181887	0.25222	0.179736	0.214814	0.071914	0.207806	0.187119	0.132033	0.106386	0	0	0	0	0.1527	0	0	0	0	0
ENSGALG00000050256	TRPT1	6.19624	8.6776	1.40667	1.19458	3.36528	5.52019	2.02081	3.15349	4.06794	2.60973	6.18322	0	3.1448	1.0804	0.691097	0.993511	0	0.895305	0.622351	0	2.78351
ENSGALG00000031700	TRPS1	1.162	0.607653	1.77903	1.03733	1.30034	1.03785	1.64154	0.892726	1.5291	1.17649	0.91978	1.71208	1.94606	1.37908	1.74081	1.16677	0	0.960608	0.285065	0	1.64155
ENSGALG00000004116	TRPM8	0	0	0	0.05248	0	0	0	0	0	0	0	0	0	0	0	0	0	0	0	0	0
ENSGALG00000023451	TRPM7	5.01417	5.42748	4.57194	5.45209	4.71398	4.68608	8.03906	6.33756	3.68437	6.18256	5.00391	3.57705	3.49517	2.91558	3.66823	2.75518	3.02011	2.10537	3.06028	3.79786	3.32919
ENSGALG00000015154	TRPM6	0	0	0	0.01011	0.030291	0.018465	0.008521	0	0	0.015234	0	0	0	0	0	0.010074	0	0.027989	0	0	0
ENSGALG00000006521	TRPM5	0	0	0	0	0	0	0	0	0	0	0	0	0	0	0	0	0	0	0	0	0
ENSGALG00000015126	TRPM3	0.50464	0.179914	0.595298	0.137899	0.566671	0.048532	0.149709	0.258106	0.132776	0.236583	0.165236	0	0	0.456815	0.147599	0.14192	0	0.11	0.226113	0	0.060903
ENSGALG00000005631	TRPM2	0.795561	0.20619	0.298174	0.421951	0.354859	0.345131	0.355128	0.26072	0.490882	0.192508	0.499306	0	0.012562	0.185249	0	0.139478	0	1.07468	0	0	0.321721
ENSGALG00000003849	TRPM1	0.135024	0.08172	0.161516	0.159795	0.258239	0.303158	0.072979	0.271121	0.150641	0.110798	0.107795	0.231345	0.17623	0.078773	0.285791	0.294176	0.246807	0.124735	0.448795	0.345018	0.033752
ENSGALG00000006297	TRPC7	0.30063	0.120547	0.128816	0.039066	0.129288	0.118031	0	0.078721	0.070262	0.075454	0.154569	0	0	0	0	0	0	0	0	0	0
ENSGALG00000029416	TRPC6	0.064525	0.100691	0.082968	0.175066	0.140611	0.057322	0.283025	0.088182	0.123228	0.174069	0.080481	0.188508	0.962294	0.178597	2.16982	1.11317	0	0.349833	0.228853	1.02122	0.050496
ENSGALG00000007972	TRPC5	0.024678	0	0	0	0	0	0.029761	0	0.040944	0	0	0	0	0	0	0	0	0.101231	0	2.30186	0
ENSGALG00000003147	TRPC4AP	19.713	20.6682	18.4045	17.4747	19.188	19.6784	22.9428	26.3264	20.4376	18.5258	21.7517	10.122	21.5365	13.7706	13.8441	18.5259	2.5449	15.3077	17.0016	9.34397	18.1679
ENSGALG00000017044	TRPC4	0.052143	0	0.04094	0	0.02961	0	0.027973	0	0	0	0.033094	0	0	0.186456	0.638861	1.20317	0	0.042343	0	1.38324	0
ENSGALG00000011875	TRPC3	3.05149	2.30009	2.41741	1.31015	3.6255	1.41924	1.19429	2.41406	1.14767	1.74944	2.26414	0	1.0794	6.28722	1.36814	0.537865	0	0.445491	0.172026	3.3357	0.517044
ENSGALG00000002639	TRPC1	5.22491	3.44551	3.43738	4.3034	6.3379	4.91455	8.14917	6.40382	6.69482	3.19515	5.08625	5.02058	6.98127	6.23195	8.78101	7.4232	0	5.06449	8.30753	0	5.09442
ENSGALG00000034751	TRPA1	0.186524	0	0.02965	0.039104	0.167319	0.088071	0.126342	0.054661	0	0	0.054562	0	0	0	0	0	0	0	0.185417	0	0
ENSGALG00000027747	TROJANZ	1.34365	1.51534	1.03526	1.97951	1.20954	0.969817	1.71785	1.45539	1.75026	1.76893	1.46395	1.21914	5.46868	2.17311	4.55026	3.93299	4.1169	2.48252	2.22411	0	4.33971
ENSGALG00000017368	TRNT1	19.6067	18.7976	19.0602	16.3919	17.6246	19.3284	21.7875	19.7115	25.258	20.1228	19.6404	7.81651	13.2506	11.1106	8.19595	10.8701	10.7765	7.77235	11.3122	8.94826	9.80423
ENSGALG00000001310	TRNAU1AP	2.38736	1.59496	2.44864	1.9106	0.867814	2.80315	3.6864	3.44163	3.52208	0.881284	3.39695	0	0.755702	0	0	0.37066	0	0.941072	0	0	0
ENSGALG00000031922	TRMU	6.04993	5.74274	4.3709	3.63269	5.68421	5.91199	3.84065	4.88846	4.12909	5.31552	4.78365	3.56822	2.58567	1.99134	2.36531	3.98174	0	2.88355	2.19029	3.41972	4.89172
ENSGALG00000008979	TRMT61B	5.9736	6.82701	6.11626	7.90102	6.00641	6.65211	8.44748	5.08353	6.48128	9.30851	5.31315	1.98256	3.52162	3.12121	1.54248	2.35422	0	3.65703	4.451	0	2.45444
ENSGALG00000011522	TRMT61A	4.88758	4.24873	4.88048	4.47276	5.42673	5.24786	5.73629	5.50931	4.70712	5.2957	4.14436	0.62019	2.20491	1.95606	1.49272	1.77886	1.26409	1.31594	1.83662	3.93105	1.66731
ENSGALG00000015594	TRMT44	1.89847	1.35676	1.46301	1.68464	1.9923	1.83976	1.92123	1.50032	2.20071	2.11372	1.23893	0.564409	0.832658	1.51582	0.683629	1.44342	0	1.25078	0.629781	0.542369	1.35526
ENSGALG00000005290	TRMT13	7.4653	6.9039	7.19339	8.56611	8.39985	9.11873	8.78375	6.36013	5.12491	8.25425	7.33746	0	1.71496	1.77973	1.05094	1.74228	1.4369	0.806033	1.20965	0	3.05504
ENSGALG00000006773	TRMT12	2.97787	2.53197	2.74297	2.325	3.60984	2.58492	2.30081	2.29939	2.5033	2.21547	3.22873	1.0679	5.32165	2.30666	1.93074	3.32836	0	3.45768	1.54538	9.50965	2.45507
ENSGALG00000014831	TRMT11	1.4872	1.45273	1.86441	1.65228	2.18097	2.07385	1.53899	2.57091	0.764496	2.18729	1.59564	0	0.960501	1.22416	0	2.54674	0	0.342557	1.48443	4.00386	1.64055
ENSGALG00000015328	TRMT10C	10.9692	9.16692	7.82939	8.1969	9.05356	9.61943	10.315	7.90805	8.63839	8.07	7.44765	3.30864	7.5271	6.15138	5.39094	4.81692	11.6239	4.57784	3.61911	0	6.66473
ENSGALG00000012264	TRMT10A	10.1459	6.27225	9.15471	5.68121	8.93047	9.23496	9.84158	6.84535	11.3032	7.12489	9.61297	1.47309	2.94717	4.60419	1.90875	4.62198	2.33924	2.98151	3.25956	0	4.13624
ENSGALG00000042726	TRMT9B	0.239538	0.638299	0.317976	0.311173	0.261962	0.46532	0.552169	0.101713	0.377215	0.515732	0.197248	0	0	0	0	0	0	0.184745	0	0	0.197919
ENSGALG00000009169	TRMT6	10.0561	9.56525	8.312	9.03868	9.37169	7.98448	10.5884	10.0892	9.86333	11.1928	8.3019	3.16517	5.9158	5.90469	4.08882	4.93348	3.41106	1.87072	5.31676	0	6.05741
ENSGALG00000011904	TRMT5	7.00654	5.82848	6.88332	4.10494	5.11961	5.36794	4.72725	5.40583	5.41061	5.39412	6.4246	4.24908	3.17314	3.64236	2.96171	3.18374	0	2.08683	2.09953	0	2.03782
ENSGALG00000034383	TRMT2B	3.51207	3.93756	2.41351	2.19556	1.826	2.62464	2.72747	3.16924	2.61385	2.28229	1.72214	0.483893	2.1534	2.59867	0	2.6946	0	1.93028	0.385195	0	1.25304
ENSGALG00000002094	TRMT2A	12.3888	12.1411	10.1228	9.82357	11.2764	10.6654	13.7963	12.6796	14.2251	12.8337	14.7938	0	5.85156	4.34203	0.843345	7.15075	0	5.07372	6.74204	0	7.06867
ENSGALG00000033077	TRMT1L	5.33866	4.06153	5.82196	4.224	5.12185	4.19611	4.21182	4.46918	5.01608	4.72536	3.63423	7.55649	4.69944	4.32333	4.45566	5.42643	5.45162	4.38381	6.40258	4.82245	3.38246
ENSGALG00000003851	TRIT1	10.0312	8.00551	5.47313	7.05888	5.95683	8.31355	9.29857	10.5533	9.86185	9.96016	11.5299	0	4.77803	2.86991	3.29278	3.79338	0.967305	2.13207	1.92054	0	3.32018
ENSGALG00000053989	TRIQK	0	0	0	0	0	0	0	0	1.72546	0	0	0	2.44615	3.34232	0	0	0	3.3766	0	0	2.74443
ENSGALG00000033834	TRIP13	0.827015	0.553236	0.699584	0.510121	0.678318	0.69658	0.553027	0.767374	0.756017	0.561491	0.259458	0	0.227872	0.323857	0	0.416076	0	0.206031	0	0	0
ENSGALG00000002929	TRIP12	14.7802	11.5338	14.2545	13.0344	14.8807	12.6547	19.4575	17.3119	14.9575	15.411	16.8451	10.1007	19.2075	14.2426	13.2357	13.2389	2.61391	9.80607	15.8385	9.0281	16.2783
ENSGALG00000010763	TRIP11	1.42679	0.370067	1.23088	0.974619	1.11077	0.905876	1.29514	1.08023	1.75185	0.914058	0.909238	4.04309	5.58918	3.26372	4.74875	4.2207	1.79145	2.42871	3.71652	1.37546	3.75808
ENSGALG00000030672	TRIP4	3.59943	2.64646	2.51954	3.42099	3.5201	3.90103	4.58663	4.89903	6.50199	4.92832	4.54808	1.78305	2.69717	2.06121	3.17462	4.22583	4.15435	2.75282	4.75513	8.40589	5.10299
ENSGALG00000031495	TRIO	5.55779	5.26769	10.9426	5.80317	7.82698	6.4268	10.7238	7.69348	7.86081	5.15725	5.90658	7.58606	9.24128	8.81356	10.7212	12.4955	7.07094	9.37055	6.91729	10.3297	9.31283
ENSGALG00000019622	TRIM71	0.044073	0.020168	0.11694	0.055581	0.055267	0.033881	0	0.061588	0.028243	0	0.060797	0.325684	0.084321	0.044297	0	0.08508	0	0	0	0	0.055555
ENSGALG00000030960	TRIM67	0	0	0	0	0	0	0	0	0	0	0	0	0	0	0	0	0	0.092406	0	0	0
ENSGALG00000034107	TRIM63	1.08043	3.4193	0.681599	1.6065	1.65703	0.860473	0.737235	0.61193	0.937707	0.878784	0.757509	0	2.34625	1.70941	1.28424	0.408858	0	0.429076	0.524403	0	0.3872
ENSGALG00000028437	TRIM62	8.69848	6.79223	6.6482	6.77406	6.05631	10.1253	6.67947	6.50233	8.58972	6.77028	8.42911	1.6618	4.72341	4.27378	1.96537	4.83622	0	2.65926	3.04447	0	2.7892
ENSGALG00000023571	TRIM59	8.88522	8.90751	5.35288	8.93507	7.91016	7.05404	11.5513	6.44047	10.1166	9.54941	9.63154	5.65257	15.4949	9.26489	8.1195	7.53811	2.67459	6.03628	10.232	10.6374	11.0955
ENSGALG00000041327	TRIM55	0	0.768128	0.081642	0.060889	0.283377	0	0.034809	0	0	0	0	0	0	0.905568	0.408288	0.041267	0	0	0	0	0
ENSGALG00000033203	TRIM54	1.87563	3.02252	1.02093	1.24976	1.44528	1.78417	0.487081	1.25254	0.951847	1.14468	1.35063	0	1.20193	1.44053	0.289605	0.812065	0	0	1.31936	0	0.588063
ENSGALG00000021696	TRIM50	0.138128	0	0	0	0	0	0	0	0	0	0	0	0	0	0	0	0	0	0	0	0
ENSGALG00000014818	TRIM45	4.10875	3.46071	4.06933	1.77522	3.61742	3.91415	4.43537	2.82217	3.69272	2.23427	3.3787	0	1.19633	2.38375	3.62538	3.84247	0	2.24365	2.83538	0	2.5946
ENSGALG00000030569	TRIM41	2.33173	1.74313	2.33058	2.29027	1.91967	2.56997	2.82461	2.11663	3.54366	1.56723	1.82534	5.09819	13.8562	5.435	7.56733	8.22755	5.95657	4.21513	3.6241	7.00808	4.21814
ENSGALG00000037170	TRIM39.2	0.503732	0.537991	0.168057	0.423875	0.147091	0.270101	0.405743	0.114677	0.297123	0.310172	0.180733	0	6.89677	0.847568	0.50742	2.03271	2.41866	1.12408	1.1583	0	2.90782
ENSGALG00000038209	TRIM39.1	0.037003	0	0.056594	0	0	0	0	0	0	0	0	0	1.34345	0.230167	0	0.110161	0	0.307253	0	0	5.54532
ENSGALG00000005084	TRIM37	8.96644	6.95302	6.6677	5.0005	7.5533	8.43853	7.8384	5.98398	6.59819	6.72948	5.70897	2.21552	8.27544	5.29344	4.10874	7.4182	2.36567	4.37748	5.06237	3.02667	5.09247
ENSGALG00000008188	TRIM36	1.06135	0.288792	0.873862	0.349734	0.609488	0.532029	0.50858	0.352665	0.752091	0.47332	0.39651	0	0.327966	0	0	0	0	0	0	0	0
ENSGALG00000016595	TRIM35	66.6838	73.377	57.3794	64.8595	57.2142	60.8388	86.1004	105.216	102.771	74.3704	103.623	1.36837	9.58608	6.74711	5.81973	8.67637	1.30783	6.00576	9.0759	19.423	5.44558
ENSGALG00000001976	TRIM33	0.923892	1.25864	2.20923	1.98653	2.46218	1.54107	3.09943	1.97753	3.0647	1.70113	1.14095	2.60775	7.02158	1.89023	6.0979	5.54085	0.854501	3.43951	4.53516	10.6042	4.23822
ENSGALG00000042360	TRIM29	0	0	0	0	0	0	0	0.026856	0	0.063052	0	0	0.087527	0.045836	0	0.108513	0	0.124033	0.096921	0	0.082982
ENSGALG00000019835	TRIM27.2	0.109516	0	0.043292	0.209288	0	0.228917	0	0	0.03596	0.076596	0	0	6.38741	1.19946	0.327827	0.379071	0	0	0	0	2.046
ENSGALG00000030397	TRIM27.1	0.410504	0.415387	0.348925	0.197953	0.155636	0.389541	0.23264	0.042634	0.048663	0.372881	0.203601	2.18731	17.4794	2.88537	0.325126	2.93899	0.923222	4.41941	2.79398	3.17457	3.35582
ENSGALG00000003144	TRIM25	1.95633	1.51557	2.2784	2.78807	2.97066	3.2947	2.11115	1.15825	1.44569	2.35851	1.52907	7.25161	19.1838	8.92569	8.94719	10.9336	3.08918	10.7732	13.0641	9.95447	12.5154
ENSGALG00000012823	TRIM24	4.1545	3.3842	4.16669	4.05948	3.7585	4.25704	7.08554	8.10247	9.66069	5.31261	7.81167	0.915867	6.86928	2.16736	1.24207	3.47878	0	2.24179	3.46416	1.85717	3.46308
ENSGALG00000014765	TRIM23	4.96821	4.13306	4.59246	5.47257	5.81363	2.95019	5.44017	4.87387	3.01346	4.73186	4.69758	0.409836	3.6118	1.3061	2.38602	1.90625	0.198871	1.31618	3.02528	2.91431	2.99339
ENSGALG00000015315	TRIM14	0.868188	0.462299	0.331043	0.662324	0.464378	0.179665	0.522059	0.117098	0.201679	0.212175	0.593067	0	0.45251	0.398131	0.340422	0.806853	0	0.18375	1.9506	0	2.08016
ENSGALG00000017011	TRIM13	8.12231	5.50448	6.4057	6.6515	7.15359	6.48089	8.44269	6.84628	6.78852	7.60398	6.34038	4.41777	5.08107	4.3906	3.73138	4.59894	5.66489	4.1578	6.39194	12.2467	4.30823
ENSGALG00000012367	TRIM9	9.37867	10.4434	7.75653	6.45014	8.35724	11.2688	7.28936	14.1655	13.3107	10.9771	11.9406	0	0.428532	0.248034	0.230154	0.341402	0	3.29732	0.517681	2.74702	1.43662
ENSGALG00000036785	TRIM8	9.95689	12.0692	7.00911	7.55462	6.68363	10.7016	13.779	16.31	14.5224	12.1043	15.5691	7.4476	16.5183	11.2992	12.5863	13.1752	4.37338	6.5002	8.80491	1.35695	9.22548
ENSGALG00000038278	TRIM7.2	7.74863	5.96377	7.82991	6.43127	6.40389	12.2315	11.6916	9.85168	13.1462	8.10112	11.5546	6.31844	25.6187	15.6432	15.7352	14.5619	0	11.9703	8.83635	11.1179	11.2299
ENSGALG00000000107	TRIM7	0.089283	0.143971	0.031036	0	0	0	0.189865	0	0.034146	0.106736	0	0	0.672795	0.358001	0.545873	0.863102	0	0.12128	0	0	0.646783
ENSGALG00000034004	TRIM3	63.4102	58.8812	57.7407	52.0465	55.7788	76.13	49.1068	72.3903	88.6847	54.79	79.9686	5.3109	20.2161	8.51981	9.5043	14.8683	1.24933	6.67556	6.78981	7.05227	8.64887
ENSGALG00000009207	TRIM2	3.84375	3.14125	8.70763	5.03539	5.61102	5.11558	6.41632	3.52098	5.578	4.49845	1.9483	0.316099	1.90778	1.78785	2.18659	3.38518	0	2.41473	1.9485	5.99029	1.03544
ENSGALG00000038598	TRIM1BL	5.19321	3.07224	4.51494	3.09959	4.3676	3.99366	6.10552	5.69869	7.76131	4.17592	4.936	9.28657	14.7618	6.37781	6.17984	8.30891	0	5.82658	4.419	0	7.69186
ENSGALG00000011145	TRIL	1.83833	2.12556	3.6168	2.5698	2.39439	2.95222	4.40506	2.84308	3.30242	2.50061	3.24894	0.246466	2.84047	1.82506	2.61043	1.83119	0	2.48277	1.24032	8.31888	2.36242
ENSGALG00000016457	TRIB2	7.94005	4.02316	4.67118	5.64886	5.43181	4.22664	6.11597	3.94521	2.23958	5.95057	4.74428	12.9009	8.91379	9.36331	7.60797	8.81796	5.97913	4.43321	9.45505	5.1055	8.7882
ENSGALG00000036456	TRIB1	0.936435	0.100477	0.548963	0.110714	0.402917	0.084653	0.647654	0.329539	0.242487	0.189665	0.208038	1.375	0.855044	1.04082	0.379276	1.41169	4.15567	0.871644	0	0	1.26911
ENSGALG00000007199	TRIAP1	28.7649	27.2739	27.6044	23.2872	25.8736	23.3869	29.7557	23.675	20.1213	28.0806	26.6939	2.12371	6.68664	7.78144	5.03587	6.95017	0	4.46086	4.56368	0	4.57185
ENSGALG00000033701	TRHR	0	0	0	0	0	0	0	0	0.033635	0	0.064605	0	0	0	0	0	0	0	0	0	0
ENSGALG00000010200	TRHDE	0.066844	0	0.038393	0	0	0	0	0	0	0	0	0	0.073394	0	0	0	0	0	0	0	0
ENSGALG00000008490	TRH	0.556198	0	0.119627	0	0.057779	0	0.14708	0.089854	0.016628	0	0.129037	0	0	0	0	0	0	0	0	0	0
ENSGALG00000009896	TRERF1	2.68992	3.47255	2.52524	2.19215	3.50004	2.97549	4.709	2.67682	3.62397	2.53234	2.07841	5.99023	5.29822	6.59217	6.58305	10.6564	6.86232	5.9061	5.87725	0	5.50011
ENSGALG00000023780	TREM-B2	2.84404	2.5465	2.69379	4.36653	3.2539	3.07725	2.1992	2.09114	3.20188	1.98816	1.08902	0	0.646912	1.18293	0.188466	1.60122	0.782348	0.848397	2.52289	0	0.712087
ENSGALG00000003361	TREM-B1	0.942122	0.455375	0.679978	1.13707	0.659629	0.836621	0.821591	0.989747	1.50824	0.612932	1.6847	0.471642	9.02172	2.10487	0.656231	0.547164	0	1.51449	4.85184	0	4.50531
ENSGALG00000023781	TREM-A1	9.0307	11.0451	3.56473	2.72201	3.03443	31.671	20.4895	2.72919	2.47112	2.0431	1.45148	2.59946	0.472838	0.41475	3.32066	5.89566	1.89327	0.474395	4.15682	8.94274	0.516667
ENSGALG00000008686	TRDMT1	9.45228	6.9809	8.75493	5.998	6.91859	8.11879	9.88931	3.53326	2.91913	7.11076	5.97169	1.09458	2.92288	3.5713	2.4598	3.37443	0	1.71145	2.61814	6.26196	3.17395
ENSGALG00000015362	TRAT1	0.137362	0.268032	0.451916	0.418896	0.322816	0.144347	0.431222	0.429553	0.701875	0.280013	0.245832	0	1.54456	0	0	1.29827	0	0.12894	0	0	0.473424
ENSGALG00000047441	TRARG1	0.54065	0.355591	1.11855	0.34223	0.522349	0.827461	1.15899	0.199743	0.59566	0.262518	0.474549	0	0.623357	1.29472	1.2187	2.63433	0	2.04152	5.13926	8.65905	1.56566
ENSGALG00000014767	TRAPPC13	25.8401	25.4044	26.0977	28.3742	29.2022	15.6093	36.9667	30.4231	20.9898	27.0436	26.4999	11.8931	23.56	14.8676	13.7544	15.2206	13.1703	13.5108	15.6236	6.88192	17.4158
ENSGALG00000016387	TRAPPC12	11.3733	9.74635	10.8408	7.74464	9.12	8.4677	9.76054	8.60442	9.68972	10.0423	11.3659	2.29148	6.81267	6.22868	5.24463	5.57648	0	5.11188	4.59204	4.53684	4.05756
ENSGALG00000010654	TRAPPC11	14.1977	11.9389	13.1352	13.156	13.5913	12.5741	16.8106	15.8973	13.4822	14.8153	12.8443	0.83663	4.76991	2.90448	1.98902	3.72158	2.82463	2.15859	1.75272	0	2.85274
ENSGALG00000042766	TRAPPC9	0.242598	0	0.781074	0.45729	0.454039	0.213276	0.395064	0.098948	0.047158	0.283914	0.114821	0	0.364474	0.892048	1.30068	1.03394	0	1.44616	0.804482	0	0.278282
ENSGALG00000015157	TRAPPC8	2.85033	2.21896	2.69222	2.28767	4.01128	2.62933	3.9822	3.45803	3.18263	1.81807	2.08515	1.77561	4.80666	3.92879	2.55169	5.65477	0	3.0378	5.50579	0	4.58377
ENSGALG00000010157	TRAPPC6B	20.9237	21.9553	22.2169	19.2618	18.9278	16.8713	21.0139	20.0395	15.2307	26.5567	20.6808	11.8349	11.178	6.37876	10.718	10.477	0	6.59414	5.22909	0	15.4974
ENSGALG00000039088	TRAPPC5	4.66699	4.38393	12.695	13.9582	9.88974	8.52051	21.7378	23.5962	18.213	10.4781	29.0964	0	13.5844	7.85505	9.80845	5.81021	0	2.76069	2.62982	1.64875	7.3462
ENSGALG00000007707	TRAPPC4	26.2195	29.1508	24.199	22.1166	24.308	27.223	24.1926	24.6319	17.5406	25.5007	28.1391	2.05416	6.48208	4.41984	2.63529	7.8261	2.63502	5.07115	5.29576	0	4.72474
ENSGALG00000028539	TRAPPC3L	0.159342	0.55714	0.103399	0.204643	0	0.217036	0.071883	0	0	0.093672	0	0	0	0.239362	0	0.180366	0	0	0	0	0
ENSGALG00000002284	TRAPPC3	30.6952	27.532	26.3783	33.1913	29.9537	31.0087	40.6901	40.4838	35.1827	35.191	33.4913	7.79334	11.2062	13.73	15.0079	16.1039	3.41026	11.5179	12.278	12.3673	14.9666
ENSGALG00000006250	TRAPPC2L	18.1341	16.9821	11.4504	14.7756	11.136	10.4472	11.8408	13.0085	16.055	12.6422	18.2602	0	5.84524	8.19066	5.52414	9.35686	0	5.55782	6.70759	14.3368	8.03571
ENSGALG00000016578	TRAPPC2	34.6745	28.3455	14.7267	23.7115	11.8018	9.83977	14.1012	10.5424	17.0717	34.0724	32.087	9.3132	5.39715	4.53395	8.43658	6.65011	3.72439	5.11189	15.029	14.1809	5.2204
ENSGALG00000039951	TRAP1	20.6743	11.6134	10.4266	11.3859	15.4748	13.9083	14.2217	12.906	14.8561	11.5265	9.85505	7.69494	15.3999	19.612	12.0197	15.5988	5.63823	8.60095	15.6378	2.29876	14.0506
ENSGALG00000037629	TRANK1	0.99822	0.466515	0.728873	1.15367	1.30672	0.83711	0.846353	0.589721	1.01381	0.492898	0.644178	3.98971	11.6543	3.43069	3.83286	4.34021	1.46658	3.87172	5.59419	2.24504	3.03808
ENSGALG00000016673	TRAM2	0.293052	0.246381	0.271872	0.363788	0.131143	0.264864	0.813034	0.22967	0.201398	0.330441	0.224382	0	3.04118	1.6392	0.779754	2.73205	0	1.5979	0	5.23384	1.19432
ENSGALG00000041112	TRAM1	22.6506	19.569	21.8697	22.6367	23.0864	20.6506	30.9149	26.9543	16.662	31.615	18.9834	14.9043	28.3051	20.7093	18.7817	19.2655	17.4215	10.3911	11.8326	16.5189	16.0215
ENSGALG00000008370	TRAK2	7.10178	4.69808	12.8614	9.56107	12.9037	7.23306	8.2815	5.86377	5.75768	6.72715	2.67445	2.89083	2.60388	1.9499	2.54235	3.7034	0	2.47774	3.56582	5.49138	2.53732
ENSGALG00000038733	TRAK1	6.07322	5.88649	10.8546	6.18473	8.94284	9.38414	13.7379	6.89268	10.0074	10.5781	4.77652	6.67136	7.54087	7.96995	8.43319	8.56756	5.88286	6.8335	6.87058	7.83572	5.92069
ENSGALG00000002908	TRAIP	0.861747	0.358545	0.485132	0.387767	0.703057	0.536786	0.684064	0.617879	0.559666	0.900563	0.645844	0	0.085035	0.307633	0.447025	0.223391	0	0.185192	0	0	0.571634
ENSGALG00000007240	TRAIL-LIKE	7.84776	6.00863	10.4465	9.23792	11.7395	10.0921	11.0253	12.0415	11.0458	5.99327	5.00639	13.4663	28.2814	22.5077	28.2151	32.5166	1.06892	17.3019	12.7012	15.2496	22.8516
ENSGALG00000043208	TRAFD1	8.61707	6.95105	6.43847	7.08554	8.78588	9.49043	6.77811	4.70376	5.42013	7.06319	6.28437	2.39855	14.738	3.85685	6.07116	7.12183	3.79128	5.54192	6.37309	2.22017	6.52211
ENSGALG00000005767	TRAF7	14.1304	18.1309	14.6684	11.6903	13.1793	17.148	17.9865	16.6739	14.0595	15.8682	15.1599	5.91407	12.8189	8.34577	6.10274	9.04917	1.31539	7.01294	4.52834	0	7.05726
ENSGALG00000007932	TRAF6	1.23755	1.27123	1.09657	1.04465	1.48491	1.22373	1.73468	1.09752	1.09432	1.43609	1.05028	2.40693	5.0455	4.09448	4.41151	3.31446	1.29046	2.63028	4.51771	2.82393	3.00905
ENSGALG00000009864	TRAF5	1.20024	1.289	1.11275	1.38401	1.77315	1.54061	1.83021	0.900269	1.42127	1.52386	1.37124	0.790441	0.954378	0.242354	1.00002	0.913115	0	0.312967	0.965566	0	0.694914
ENSGALG00000003987	TRAF4	11.2121	8.30983	8.04948	10.1921	9.48124	15.8979	8.37026	8.44169	15.1829	8.31392	10.5929	0.265325	2.1061	1.36154	1.649	2.5859	0	1.90404	1.5608	0	1.30815
ENSGALG00000001373	TRAF3IP3	1.22324	0.939349	1.2029	1.35231	1.12164	0.537754	0.885127	0.825351	0.94641	1.16876	0.616939	0.554132	16.5977	2.6409	2.43498	5.27022	0.547879	2.93088	1.6079	0	8.92058
ENSGALG00000004236	TRAF3IP1	15.9012	13.2413	17.9496	14.0754	18.4444	18.8179	17.1789	12.829	19.2169	17.2895	13.7513	5.30119	4.46376	8.97046	8.45959	9.927	9.47587	6.93353	11.2151	0	8.70294
ENSGALG00000011389	TRAF3	0.182975	0.136629	0.287133	0.451573	0.290394	0.246147	0.609671	0.365705	0.364991	0.519028	0.2593	0	0.201294	0.612965	0	1.00245	0	0.512038	0	0	0
ENSGALG00000042838	TRAF2	2.52189	0.794401	1.69553	1.80509	2.65925	1.22729	2.7559	1.97234	2.36559	1.31982	2.2282	0.859241	8.6709	2.69955	1.75424	6.08919	0	2.1073	3.75909	0	3.51655
ENSGALG00000001583	TRAF1	1.4221	0.871062	1.06846	0.608145	0.99538	0.837092	0.800343	0.687642	0.656445	0.800909	0.438741	0	0.872071	0.259342	0	0.837409	1.33547	0.579559	0	0	1.33256
ENSGALG00000003195	TRADD	0.413536	0.287177	0.311993	0.573486	0.463	0.36511	0.433514	0.30578	0.327586	0.274604	0	0	2.37856	2.52109	0	1.76978	0	0.950297	1.40588	0	1.57784
ENSGALG00000027655	TRABD2B	0.661791	0.345704	0.416256	0.159732	0.220691	0.26248	0.288747	0.53893	0.33314	0	0.562196	0	0.574468	1.98102	2.74098	7.01213	0	0.646234	2.13212	0	0.942636
ENSGALG00000026395	TRABD2A	0	0	0.131407	0	0.055809	0.068763	0	0	0.285055	0	0	0	0	0	0	0	0	0	0	0	0
ENSGALG00000030705	TRABD	2.71244	2.50368	2.68875	2.72238	2.74316	2.68887	2.86403	2.3666	3.05542	2.97395	3.32172	1.56599	2.84494	2.3766	3.54661	2.24899	0	1.9008	3.28807	0	2.54481
ENSGALG00000006531	TRA2B	55.6449	57.6247	50.5182	52.0194	50.8068	52.005	61.0326	45.5197	46.6338	57.5289	58.0092	17.0643	33.809	26.0496	23.9651	32.0657	21.6182	22.7474	35.9944	34.1924	31.4682
ENSGALG00000010973	TRA2A	150.314	177.035	143.755	174.198	137.174	149.888	200.105	184.209	120.267	207.517	170.362	69.5578	91.0863	69.5685	77.6369	74.4376	51.0542	60.584	78.8212	37.7463	81.7967
ENSGALG00000006267	TPX2	4.39744	3.88121	4.90442	3.77154	4.40529	5.46786	4.82169	4.32959	4.16003	5.50232	3.79148	2.72647	2.24961	4.17448	3.15513	5.23933	0.971843	2.35896	1.83649	1.2185	5.81167
ENSGALG00000028872	TPT1	1082.35	1381.8	934.422	1218.66	752.541	1315.6	1085.22	915.082	844.584	970.403	1230.2	318.927	577.012	603.243	626.511	775.157	324.111	476.133	743.269	484.316	739.915
ENSGALG00000005626	TPST2	2.20328	2.06535	2.46267	5.35078	4.68546	4.19435	6.1667	4.04177	7.5322	4.18794	3.86455	7.31471	16.8678	12.155	10.3243	9.1683	0	4.94168	7.76616	0	7.14362
ENSGALG00000002598	TPST1	11.756	10.2424	8.34703	8.63041	8.75678	11.8683	12.8851	15.3632	17.0219	16.7812	17.2733	27.2522	13.5417	14.2494	28.3673	25.8992	37.4455	11.0872	25.7724	31.3136	28.1701
ENSGALG00000013018	TPRKB	14.6048	12.3001	10.7858	11.1123	11.72	10.7849	13.8548	13.2237	16.72	14.8185	14.631	1.74828	3.77629	7.05283	3.2928	5.80023	3.57847	3.06138	1.31912	7.37073	5.44034
ENSGALG00000001024	TPRG1L	136.035	123.896	141.626	104.538	123.351	128.302	122.382	106.179	95.7225	127.971	105.554	55.1776	66.7546	82.0891	85.531	93.8489	32.69	65.4375	82.6313	82.1786	100.921
ENSGALG00000006047	TPRA1	1.30571	1.16982	5.14507	1.25527	0.994818	5.34709	2.10051	1.47772	1.64885	6.34906	1.41987	3.26158	3.2518	1.42616	11.2448	2.54545	6.43268	6.73359	11.6613	12.8402	1.91347
ENSGALG00000005105	TPR	6.66563	4.15525	6.85129	5.52563	6.53409	5.32749	8.39978	6.49056	9.24845	5.70438	5.52292	12.1254	15.4217	11.8346	14.2864	14.026	2.89261	10.0252	12.3636	1.73314	14.0859
ENSGALG00000002103	TPPP3	31.2749	49.1262	16.5053	46.2738	22.8283	50.7185	39.6728	57.4453	85.3261	44.1805	35.6802	25.4434	28.6392	58.5685	116.363	89.1553	30.7765	34.6362	67.5541	44.7136	69.6909
ENSGALG00000015213	TPPP2	0	0	0	0	0	0	0	0	0	0	0	0	0	0	0	0	0	0	0	0	0
ENSGALG00000042784	TPPP	49.2562	41.806	48.5176	33.7806	29.9905	29.7166	44.6571	43.0313	28.6656	42.6246	22.7089	4.65508	2.70553	5.07666	6.64197	6.73673	12.0056	7.02442	6.79294	0	3.42382
ENSGALG00000016865	TPP2	1.54928	1.00171	1.02639	1.22416	1.74999	1.43644	1.81157	1.38325	1.39621	1.15227	0.63612	1.58002	3.53594	2.34468	1.50603	3.193	0	1.81266	1.56478	0	1.40052
ENSGALG00000029731	TPP1	105.345	50.9134	47.2923	47.7077	40.7208	49.8132	32.734	46.9115	52.5307	40.9636	59.0205	7.30238	62.5772	28.8284	36.1891	46.6759	3.896	20.6329	28.351	9.94851	39.7782
ENSGALG00000016370	TPO	0	0	0	0	0	0	0	0	0.015129	0	0	0	0	0	0	0	0	0	0	0	0
ENSGALG00000012687	TPMT	24.7002	27.2595	24.2944	25.3401	22.979	25.1695	29.5908	27.6995	28.4593	24.2277	34.088	11.2576	16.1675	5.20833	10.8441	17.3725	7.09557	5.28873	5.71271	0	3.02036
ENSGALG00000002563	TPM4	14.4184	1.16322	14.7733	9.78111	14.2872	1.78249	2.26994	1.42945	2.01332	1.77748	1.82434	0	51.996	18.1387	0	2.14986	0	0	0	0	0
ENSGALG00000013537	TPM3	338.663	379.267	327.183	292.925	319.546	404.401	402.739	460.43	444.527	411.156	398.531	127.417	238.723	418.303	248.583	212.756	108.868	198.494	208.389	233.538	225.235
ENSGALG00000003521	TPM1	78.566	535.908	40.002	49.2303	143.19	95.2589	44.8405	24.8502	29.0234	28.1574	31.1133	58.1164	116.191	173.77	359.131	463.844	57.8772	107.287	269.862	855.177	138.189
ENSGALG00000040298	TPK1	9.93283	9.16638	9.61239	7.38557	7.67829	9.46336	11.3559	9.3594	7.27634	12.4648	8.94256	3.93313	2.12138	3.71868	3.47017	3.39786	6.76722	2.39927	4.4187	1.23796	2.40133
ENSGALG00000014526	TPI1	155.907	186.019	98.8737	86.1197	128.761	115.346	132.42	116.73	125.033	117.723	121.908	44.9032	85.0244	98.7959	96.8238	90.5764	20.7529	70.6247	79.4408	98.7537	93.8782
ENSGALG00000010198	TPH2	0.135547	0.052529	0.150536	0.081144	0.113594	0.149327	0.148075	0.125846	0.074852	0.196332	0.142711	0	0	0	0	0	0	0	0	0	0
ENSGALG00000006236	TPH1	0.173584	0	0.090839	0.055962	0	0.363473	0	0.079672	0.037414	0.1594	0.122685	0	0.550044	0.397873	0	0	0	0	0	0	0.358119
ENSGALG00000026547	TPGS2	5.4422	4.07953	3.66493	3.94876	4.49814	2.59683	5.09945	5.18652	7.9385	5.46535	4.24762	3.74822	4.29789	5.57706	4.47547	5.76376	4.56514	4.53137	4.90521	5.28006	5.43806
ENSGALG00000026780	TPGS1	3.14985	2.66173	3.25734	2.51865	3.23954	2.24266	2.11799	2.48781	3.08296	3.31125	2.4332	0.420136	1.03447	1.30204	1.55176	1.852	0	1.31451	1.1421	0	3.83241
ENSGALG00000004683	TPD52L2	74.5655	42.8635	64.975	52.4202	59.8869	59.5729	56.3337	52.8728	48.9395	75.0068	69.7508	17.5369	44.7009	41.5278	45.6965	46.2755	11.3483	28.9334	42.2287	63.9361	28.7069
ENSGALG00000014843	TPD52L1	110.397	116.628	113.873	58.7366	159.118	20.0242	130.081	151.772	67.3979	135.56	24.9021	0	0.086374	0.505772	1.05268	2.10272	0	2.28602	3.28206	6.8798	2.00526
ENSGALG00000040167	TPD52	56.3819	57.4805	47.4189	35.8771	46.8068	47.3859	66.6353	61.2502	51.3151	61.7507	61.4413	0	10.3919	21.2034	3.11346	16.9854	0	0.564749	1.85174	0	16.3587
ENSGALG00000008198	TPCN3	3.67045	2.10999	1.83874	1.73041	2.76853	2.47454	3.90626	2.96838	1.83465	2.04428	3.09558	0	0.531371	1.02359	1.27273	1.69061	0.347883	0.54838	0.366374	0	0.492517
ENSGALG00000008357	TPCN1	2.706	1.17136	3.57607	2.26302	3.87258	3.19643	5.23927	3.36272	4.1002	2.23367	2.46123	3.28043	6.66548	2.57553	2.52999	3.48165	0	2.74691	5.36029	0	1.75905
ENSGALG00000027355	TPBG	0.454707	0	0.64644	0.257955	0.676551	0.392185	0.927437	0	0.45765	0.251922	0	0	0	0	0	0.668939	0	0	0	0	0
ENSGALG00000001006	TP73	0.554015	0.338044	0.212699	0.289082	0.29995	0.28705	0.300304	0.238071	0.313586	0.26327	0.239823	0	0.479274	0	0.150893	0.472831	0	0.10579	0.286768	0	0.090518
ENSGALG00000007324	TP63	0.092572	0.063259	0.262355	0.052753	0	0.193951	0.069375	0.231331	0.261108	0	0.148224	0	0.177925	0	0	0.024709	0	0	0	0	0
ENSGALG00000004469	TP53RK	15.9416	16.655	14.2584	11.7688	12.3671	13.5468	10.5198	16.6916	14.5365	14.3457	15.7731	4.96257	10.2779	9.45809	7.59565	8.09087	7.99751	6.37869	4.91808	11.1362	8.78207
ENSGALG00000001209	TP53INP2	1.5686	1.15245	4.32075	1.69195	1.94922	2.51202	1.06858	0.45519	1.23572	1.25234	0.893742	0	0.751494	0	0	0	0	0	0	0	0
ENSGALG00000041353	TP53INP1	8.50404	7.01152	7.8561	6.55561	5.61789	6.80407	7.1342	5.83256	2.6341	7.31325	5.30758	9.01545	11.842	11.5464	9.40058	8.65275	3.85688	8.04216	9.67036	9.18671	9.53226
ENSGALG00000014069	TP53I11	8.92101	7.57344	20.6835	4.68086	18.7155	11.0505	13.005	8.14691	5.12812	9.59419	8.55426	3.98933	33.098	21.2285	10.1332	14.9133	0	17.5867	15.7946	0	19.9751
ENSGALG00000016502	TP53I3	4.5659	4.97531	3.16536	0.953164	3.34603	5.07608	4.49907	3.68517	3.64256	3.63145	3.76411	0	0.65194	0	1.8613	1.97886	0	0.358445	0	0	0.502426
ENSGALG00000042816	TP53BP2	18.2924	22.2627	17.0908	23.2537	20.3025	22.446	28.99	28.9583	30.3631	28.2206	25.9967	12.4652	13.9997	16.1166	14.3575	17.5993	5.59994	11.8515	14.5652	8.03916	14.1419
ENSGALG00000042201	TP53BP1	3.78954	2.64946	2.14958	2.09128	3.28323	3.0683	3.07869	2.65304	2.72705	2.26246	3.46931	2.06876	3.53369	2.09277	1.45295	2.5293	1.6248	2.24268	1.7377	2.02881	2.48908
ENSGALG00000034649	TOX3	3.22318	2.52201	3.05867	3.33015	2.37069	2.54549	3.36623	3.83353	1.2698	3.54591	2.25752	0.193824	0.140751	0.265106	0.173497	0	0	0.194481	0	0	0.282894
ENSGALG00000003106	TOX2	0.540957	0.077067	0.344694	0.188504	0.194179	0.044614	0.265681	0.111863	0.169745	0.105452	0.070382	0	0.946172	0.498448	0.451047	2.49735	0	1.84623	1.79324	0	0.880211
ENSGALG00000039102	TOX	0.118106	0.159273	0.104929	0.103128	0.17457	0.107221	0.328563	0.174469	0.266109	0.160085	0	0	0	0.15398	0.577838	0.387362	0	0.655373	0	0	0.210223
ENSGALG00000008623	TOR4A	2.68999	1.54102	1.44896	1.93688	1.35444	2.29508	2.08303	1.5584	1.51852	1.1666	1.93435	1.38224	4.81563	2.14453	4.4836	4.32953	1.44125	3.09403	1.85842	9.60793	5.452
ENSGALG00000004216	TOR3A	0.369664	0.568598	0.507676	0.542645	0.581798	0.609342	1.1447	0.621417	0.715058	0.70919	0	0	0.682429	0.35499	0	1.2553	0	0.549227	0	0	0.201733
ENSGALG00000026424	TOR2A	7.92567	6.51569	3.35516	3.51686	4.24622	3.67157	5.77026	3.47886	5.18601	3.6077	6.08747	5.45047	7.90723	5.74303	6.85604	6.02395	1.63824	5.01453	5.75699	4.44969	8.31169
ENSGALG00000023709	TOR1BL	0	0.197296	0	0.19469	0.219816	0	0.071719	0.236561	0	0	0.525866	0	0.034851	0.017121	0	0.758138	0	0.120952	0	0	0
ENSGALG00000004180	TOR1B	21.6276	19.7173	14.5185	23.1651	15.8051	15.121	26.3894	26.6798	33.4575	27.6646	18.9364	5.44768	9.99644	6.8122	11.1768	9.72707	2.9622	4.92898	7.95434	7.43402	6.83034
ENSGALG00000004017	TOR1AIP2	1.42496	0.508935	0.42642	0.462197	0.531445	0.589595	1.07104	0.831069	1.12591	0.684983	1.09377	4.67452	7.11601	6.28636	7.52651	6.66713	0.747002	3.69041	7.2769	7.49215	4.83921
ENSGALG00000004165	TOR1A	18.5696	15.005	12.7553	15.3611	16.1171	16.4101	21.4877	22.5721	22.8718	20.3446	21.751	11.7032	17.2657	17.3826	14.0136	18.4632	6.7662	10.8291	16.3105	15.8628	18.9249
ENSGALG00000034461	TOPBP1	2.66418	1.72228	1.68065	2.42021	1.83224	2.37075	2.77279	2.18873	3.55149	2.6629	2.30619	0	4.00554	1.65681	2.70091	3.22736	0	1.55659	1.8104	2.97385	2.49124
ENSGALG00000030051	TOP3B	7.12124	6.16182	4.64173	5.13481	5.46811	5.89005	5.23743	6.77662	8.12543	6.23819	7.11296	1.43987	11.8468	4.28539	4.86195	5.65961	0.847432	4.9102	3.2806	4.03641	9.12692
ENSGALG00000005028	TOP3A	3.47893	5.92555	3.18157	4.09308	2.24496	4.10039	2.3009	2.06988	2.08751	3.98492	4.81153	1.2529	3.13196	1.2223	0.875086	1.75111	0	1.13597	2.51356	0	2.32838
ENSGALG00000011300	TOP2B	15.2257	16.2876	16.2119	16.5807	16.1482	16.5677	25.1148	16.0326	24.6779	17.4667	14.2312	9.09075	22.4439	17.0598	22.8721	22.6469	2.62815	15.6033	18.3071	9.50901	18.9073
ENSGALG00000003922	TOP2A	2.13674	1.224	1.96931	0.630956	1.06936	1.59437	2.55533	1.80411	1.57112	1.4457	1.37489	0.524374	1.15057	2.82771	2.01429	3.0148	0	0.766694	0.24459	0.571317	1.35491
ENSGALG00000029572	TOP1MT	18.9561	16.8805	16.7977	15.3439	15.5708	15.7347	14.6097	17.0589	24.3002	16.7864	15.7316	4.68619	5.37542	6.10005	11.5176	10.9455	0	7.16188	5.5324	0	10.6771
ENSGALG00000003681	TOP1	10.6125	8.20855	9.77609	9.32673	9.72583	11.2055	17.0127	14.1686	17.2302	10.5896	10.1853	33.4694	24.9692	27.0118	28.658	30.1825	27.9421	18.621	29.7439	0	26.1063
ENSGALG00000015285	TOMM70	3.17591	2.23623	3.39074	1.73225	2.76862	1.53468	3.63922	1.9979	3.23426	2.88586	1.13467	1.09104	5.07358	4.18469	2.12885	6.92376	0	4.41799	6.32142	6.83725	5.77173
ENSGALG00000038400	TOMM40L	37.2953	45.8359	30.8656	28.406	29.4253	44.5733	36.0477	36.2859	29.9808	35.9918	43.0064	3.04	34.0023	21.9092	21.565	25.5821	4.00844	15.5383	20.3726	10.7469	23.5361
ENSGALG00000019316	TOMM22	71.0296	56.4765	52.7285	52.6897	50.0591	60.1046	53.5575	61.7474	54.507	53.8635	78.0106	21.4761	44.8105	36.4656	38.4818	39.6916	29.8812	29.2725	20.5142	43.5336	47.3725
ENSGALG00000035299	TOMM20	104.576	94.123	98.7013	90.5713	85.1108	92.3275	106.349	92.8081	77.6242	95.6412	81.3917	39.8815	55.8813	57.1044	49.097	53.477	48.0968	38.671	62.4539	31.0038	55.594
ENSGALG00000029856	TOMM7	280.396	347.176	332.469	204.457	233.276	271.303	241.972	236.209	200.01	273.923	290.526	20.1753	79.2053	70.5082	69.6593	63.9279	39.054	54.3863	71.7976	62.1388	64.19
ENSGALG00000043002	TOMM6	177.854	209.079	184.992	141.912	165.371	171.696	99.2463	147.159	102.862	157.579	195.317	6.22713	33.1755	28.1644	18.3435	33.0615	40.5413	12.5661	20.7786	0	22.2759
ENSGALG00000004902	TOM1L2	12.026	34.1654	19.8967	19.7343	23.0099	11.6564	14.7347	46.7056	27.6869	30.882	22.464	5.14629	8.83759	4.34804	6.40563	6.06105	2.35284	6.74364	5.64842	4.97149	5.68637
ENSGALG00000003011	TOM1L1	1.41552	0.168059	0.070332	0.273926	0.158506	0.147658	0.40946	0.141106	0.084656	0.273677	0.188126	0	0.327353	0.294496	0	0.75037	0	0.195928	0	0	0.409954
ENSGALG00000012552	TOM1	0.732839	14.7513	0.952544	4.10256	1.33385	0.997518	5.8768	7.15132	6.47393	4.23578	5.213	0.336136	2.83434	8.1967	9.48654	2.50849	7.8261	7.1256	7.82705	3.6129	9.69584
ENSGALG00000006697	TOLLIP	7.85396	6.82125	9.47726	6.91866	9.07939	6.68004	11.5896	10.2174	5.86543	8.47205	6.11673	3.82543	9.47102	9.52346	11.286	9.717	5.87265	6.70523	11.4654	3.83603	6.80311
ENSGALG00000008998	TOGARAM2	0.167966	0.08818	0.184911	0.092732	0.121668	0.132037	0.146612	0.065675	0.134699	0	0.122959	0	0	0	0	0	0	0	0	0	0
ENSGALG00000034773	TOGARAM1	4.11986	1.22145	1.28572	1.10378	1.35528	1.47831	2.71043	2.2564	2.63355	1.56048	1.89366	0.393855	3.56407	0.651949	1.28984	2.07992	0.762997	0.14541	1.26928	0	1.82504
ENSGALG00000010228	TOE1	4.81241	3.6604	4.69884	4.67252	4.35734	4.73282	5.65345	4.82564	5.88673	5.90585	4.24792	1.38678	2.5959	3.53117	3.07955	2.85249	0	3.51647	2.9228	0	3.0449
ENSGALG00000011957	TOB2	14.1411	14.4678	12.8114	11.6961	9.64833	14.7949	22.1895	15.5132	14.8193	18.148	14.4533	9.64742	16.4169	13.1498	11.6787	16.0531	11.8904	9.33047	12.2866	28.0841	10.0735
ENSGALG00000007364	TOB1	19.4344	10.9311	10.0288	9.16051	9.15139	8.68474	20.2124	15.8612	18.2188	7.91375	12.0429	34.1125	63.3366	39.8876	47.7812	38.5547	34.8337	24.2442	43.2859	76.1727	41.5744
ENSGALG00000028308	TNS4	0.05278	0	0	0.033959	0	0	0	0	0	0	0	0	0	0	0	0	0	0	0	0	0
ENSGALG00000039139	TNS3	6.20814	8.19975	13.1895	8.85382	10.7948	8.52243	12.241	6.31225	5.73108	11.6405	5.36985	3.66681	4.59471	5.181	6.48758	11.2221	0.81174	5.74676	7.55227	12.8519	5.87653
ENSGALG00000041013	TNS1	4.2362	3.27691	11.8217	6.63589	7.26321	6.83239	9.45137	6.83298	8.81048	5.85625	5.81092	50.1123	90.259	45.0857	64.237	41.697	27.5438	33.6385	51.502	52.3433	55.6345
ENSGALG00000001725	TNRC6C	3.58711	2.5427	4.72098	2.89359	2.89047	3.54388	3.81504	3.04947	6.07381	2.99199	3.03061	6.47551	10.2198	6.92368	6.12571	10.4944	3.23834	7.27222	7.15099	4.11605	6.91435
ENSGALG00000012050	TNRC6B	1.47799	0.514957	1.94211	1.01251	1.16521	0.73444	1.4264	1.09054	2.60903	0.922281	0.974681	9.78888	19.4237	3.82701	4.22606	3.11033	14.045	4.02721	2.3497	6.43013	4.84035
ENSGALG00000006068	TNRC6A	2.98951	1.65019	3.73249	2.54064	3.3828	2.60168	4.01679	2.8843	3.9532	2.53948	2.17557	7.67194	9.18729	5.26261	5.42619	7.55392	5.56012	5.40409	4.66472	3.37623	5.25635
ENSGALG00000004526	TNR	7.18718	8.00819	16.1597	8.68607	11.9299	9.38886	12.7706	8.22848	9.36902	8.24169	5.44938	0	0	0	0.367396	0.113979	0	0.955195	0.885439	0	0
ENSGALG00000039420	TNPO3	2.98454	1.78405	2.9254	2.19224	2.25909	2.10482	2.79015	2.15611	1.87753	1.89686	1.48803	1.15518	3.99449	1.95726	1.413	3.09522	0	0.769123	0	0	1.27283
ENSGALG00000015014	TNPO1	2.30311	1.13271	3.13853	2.08754	2.49353	1.15852	3.85895	2.1878	2.16486	2.90403	1.98599	3.50661	5.69748	3.29902	3.91076	5.78974	4.08187	3.23396	2.13742	0	4.24991
ENSGALG00000006572	TNNT3	14.6245	374.116	5.59236	18.4652	105.63	49.2603	0.690039	0.462882	0.787231	1.99369	0.972703	0	2.8948	10.7775	75.5167	8.97028	2.65384	9.26469	2.4111	8.59328	17.8447
ENSGALG00000000302	TNNT2	0	0	0	0	0	0	0	0	0	0	0	0	0	83.5143	48.6188	1.49225	0	0	0	0	0
ENSGALG00000011353	TNNI3K	0.463287	0.098263	0.029582	0.029524	0	0.036618	0.037115	0	0.028867	0.085232	0	0	0	0.054491	0	0	0	0	0	0	0
ENSGALG00000006591	TNNI2	9.0597	298.869	4.25052	10.511	68.1695	36.981	0.241228	0	0.321204	2.75237	0.638229	0	0.507885	11.9362	66.8277	3.25412	2.93355	5.67257	5.66808	0	11.6821
ENSGALG00000000313	TNNI1	0	0	0.143056	0.114625	0.187188	0.383957	0.072404	0.212514	0	0	0.252718	0	0.438555	161.037	84.3978	4.1271	0	0	0	0	0
ENSGALG00000006835	TNNC2	7.67854	214.86	3.22687	7.93307	44.7298	29.777	0.507389	0	0	5.21125	0	0	2.00345	43.9394	192.424	72.2525	0	11.9881	19.8135	75.4409	22.6215
ENSGALG00000001459	TNNC1	142.906	238.338	111.507	149.35	131.298	123.134	156.281	185.533	326.082	223.282	166.92	6.44382	4.14669	253.318	147.176	17.0903	10.3176	5.85529	11.4315	0	7.66754
ENSGALG00000004538	TNN	0.020578	0	0	0.030322	0	0.064897	0.113068	0.019539	0.051768	0.108365	0.097229	0.365942	0.18158	0	0.156281	0.071555	0	0	0.786365	0	0.221799
ENSGALG00000006821	TNMD	22.5467	31.8187	28.759	24.8432	27.3613	51.0913	22.4848	15.6562	25.9881	21.3993	18.8739	0	0.346351	3.89232	12.0822	15.5945	0	1.05584	5.21836	36.4298	2.18999
ENSGALG00000014614	TNKS2	4.27466	2.96707	5.23597	4.17902	5.21586	4.54674	4.48874	4.33866	4.63426	3.23687	3.54537	1.61345	3.72639	1.84382	0.879147	3.56989	0	3.11292	0.948607	5.11458	2.9532
ENSGALG00000054034	TNKS1BP1	6.48877	7.21664	5.43694	5.3511	6.01847	8.94669	10.6811	8.0614	11.5696	6.9391	7.2266	15.6014	26.8344	20.1551	27.9929	26.621	13.3288	12.613	19.5002	18.3573	20.4815
ENSGALG00000043164	TNKS	2.91933	2.9359	5.30325	2.85793	4.55327	3.66367	4.30926	2.62299	3.15763	3.96139	2.15745	3.13178	5.18644	3.82106	2.52085	5.75732	0	3.78334	3.05687	0	4.22751
ENSGALG00000011961	TNIP3	0.048209	0	0.064051	0.061803	0.062339	0	0.128506	0	0	0.055825	0.119249	0	0.611537	0.056566	0	0.385007	0	0	0	0	0.297336
ENSGALG00000015666	TNIP2	2.25002	1.4927	2.10348	2.40244	2.09212	1.99115	2.33693	2.0672	1.85848	1.86892	1.94356	3.39177	3.70906	3.44317	2.48132	4.059	0	2.67151	2.66194	1.39832	4.61532
ENSGALG00000004496	TNIP1	45.6225	53.1895	50.6614	36.7302	42.5849	50.5246	39.8439	44.3725	51.3011	43.772	40.6636	30.9324	64.2887	49.7794	51.2336	50.7265	20.5503	37.3433	45.0867	1.20342	56.2815
ENSGALG00000050897	TNIK	10.5313	7.31406	18.4663	8.40602	16.1531	10.9794	11.1272	9.83868	11.7596	12.3269	8.02756	2.40517	4.14964	3.04098	9.08129	9.96799	0	6.47953	3.86904	0	3.5946
ENSGALG00000007174	TNFSF15	0.34125	0	0.216312	0.366195	0.156591	0.365048	0.271439	0.17644	0.455035	0.404014	0.132831	0	0.777678	0.960826	1.43964	2.25517	4.82095	0.682004	0.803272	1.66204	0.972347
ENSGALG00000016852	TNFSF13B	1.45161	2.72658	2.24642	6.04783	3.80736	2.44806	2.32462	1.13986	2.20729	1.60121	1.55167	0.881414	1.07559	1.15305	1.23887	1.71586	1.15137	0.836784	0.349467	0	1.13845
ENSGALG00000026163	TNFSF11	0.242397	0	0.147295	0.146338	0.106211	0.161369	0.228087	0.135619	0	0.211566	0	0	1.4246	0	0.231301	0.697159	0	0	0	0	0
ENSGALG00000009179	TNFSF10	31.4015	9.53815	13.2557	13.2147	14.4907	13.5854	14.8794	8.68632	9.37361	13.3833	10.7238	31.1989	50.2477	35.2183	39.1264	52.3818	16.4341	32.7856	52.4407	71.7124	38.4557
ENSGALG00000053788	TNFSF8	0.054514	0.102905	0.035719	0.097985	0.045779	0.043023	0.063111	0.053128	0.033052	0.041854	0.063739	0.18371	0.326291	0.042482	0.276861	0.158481	0.450187	0.146966	0.131758	0	0.042147
ENSGALG00000026499	TNFRSF25	1.46663	1.07405	0.896079	2.4168	2.09812	1.60614	1.52666	1.49586	2.07583	0.770743	2.10104	13.193	27.1373	8.10596	7.90895	17.8573	0	7.63303	10.6704	0	10.585
ENSGALG00000016719	TNFRSF21	21.269	19.5474	19.2385	17.4092	16.7948	25.9558	24.9352	28.7079	30.3448	27.6486	24.5943	6.3038	12.2219	11.1225	11.008	12.3451	5.78983	11.4743	13.5564	8.36492	11.879
ENSGALG00000017119	TNFRSF19	9.26426	11.2514	8.67973	8.05294	9.38474	12.0451	20.6009	15.0698	8.20776	13.1082	12.9055	8.32253	13.2549	9.76387	8.14857	8.68885	7.52915	8.41895	11.1022	20.9217	8.24371
ENSGALG00000001882	TNFRSF18	0.512368	0.501051	0.33335	0.482024	0.171572	0.276683	0.255939	0.416779	0.252962	0.321578	0.595086	0.36779	0.526346	0.230509	0.318934	0.565428	0	0.14287	0	0	0.794284
ENSGALG00000019322	TNFRSF13C	0	0	0	0	0	0	0	0	0	0	0	0	0	0	0	0	0	0	0	0	0
ENSGALG00000024122	TNFRSF13B	0.089849	0.078407	0	0.234787	0	0	0	0	0.067312	0	0	0	0	0	0	0.28742	0	0	0	0	0.140161
ENSGALG00000043167	TNFRSF11B	18.1576	39.8047	25.6482	44.3598	17.7574	25.1619	54.3384	28.2124	6.37303	33.3003	3.96768	0.430119	1.1263	3.33107	11.1636	8.07585	0	1.4269	9.35699	17.3621	1.57015
ENSGALG00000045642	TNFRSF11A	0.596468	0.309008	0.53154	0.526824	0.38403	0.268207	0.396018	0.269901	0.47873	0.301471	0.396244	0.259542	1.98965	1.19916	2.01792	1.57249	0	0.858647	2.40063	5.72559	2.02521
ENSGALG00000000452	TNFRSF10B	1.15303	0.628527	0.809409	0.450894	0.30692	0.506793	1.26657	0.651921	0.389014	0.796267	1.18908	0.600805	11.4577	3.3832	1.16435	4.68617	0	2.6067	5.03397	0	5.7927
ENSGALG00000052935	TNFRSF9	5.56705	0.889281	4.07575	3.79964	4.33254	3.34791	5.23944	3.54922	1.87831	3.65656	2.09802	0	1.14797	1.56287	0.698424	1.43356	0	0.737127	1.71391	0	0.593393
ENSGALG00000039741	TNFRSF8	0.387102	0.30455	0.321242	0.243686	0.449479	0.427126	0.534248	0.577418	0.80872	0.160801	0.500322	0	0.459586	1.30828	0.579095	0.656606	0	0.735243	0	0	1.07717
ENSGALG00000006106	TNFRSF6B	0.253799	0.131224	0	0	0	0	0.145527	0.098445	0.037455	0.079259	0.179858	1.81173	0.528959	0.436131	2.98503	0.550785	0	1.29354	1.01964	0	7.76767
ENSGALG00000050503	TNFRSF4	0.936712	1.01711	0.839468	0.588817	0.636074	1.10374	1.05785	0.963901	0.556484	0.627006	0.44984	0	0.354833	0.220876	0	0.512459	0.768238	0.202041	0	0	0.398626
ENSGALG00000034213	TNFRSF1B	3.5246	3.73476	4.06976	4.41108	3.47275	4.13089	4.26054	3.0153	2.20008	3.87031	2.24453	8.01899	16.066	16.0359	13.1443	12.2197	10.7532	9.62931	13.8694	22.4984	11.4273
ENSGALG00000039461	TNFRSF1A	6.39145	4.27748	5.71762	4.83057	5.64019	5.11654	6.96896	5.29303	5.2418	5.3897	4.64291	13.8773	24.5769	19.9609	17.096	20.815	7.14744	15.1979	28.1366	10.9089	23.7464
ENSGALG00000047289	TNFAIP8L3	2.02494	3.12814	2.53985	3.09828	2.35298	2.92375	3.80172	1.97107	1.5969	2.09344	1.64839	7.25066	4.31206	4.76883	15.4496	13.0854	2.56657	4.38986	13.7198	13.2835	5.09852
ENSGALG00000004266	TNFAIP8L1	10.4966	11.7393	11.8404	11.0585	10.8499	13.9902	14.4965	12.8776	12.8287	10.6215	8.71345	1.29077	7.48814	8.33516	9.2139	9.54206	5.5065	5.11684	10.0506	8.24634	6.41295
ENSGALG00000027761	TNFAIP8	18.1844	19.5536	19.3391	23.0319	22.9071	15.0271	17.9062	15.2331	14.2501	16.9031	15.4878	1.05576	0.709547	16.8391	0.215626	23.5191	37.887	16.1555	18.479	13.2101	22.3162
ENSGALG00000012481	TNFAIP6	6.88457	7.41167	7.34962	5.14146	4.48807	7.64715	11.2647	9.10005	11.19	12.5706	8.911	0.203973	0.128144	0.315709	2.13191	0.553579	0	0	1.41346	0	1.42031
ENSGALG00000013861	TNFAIP3	0.397232	0.656893	0.43756	0.400343	0.763287	0.610716	1.02946	0.676599	0.670794	0.296779	0.399174	1.00579	2.96881	1.76977	0.3946	3.42585	2.29381	0.930251	2.60971	1.38179	2.62481
ENSGALG00000011446	TNFAIP2	12.1206	7.43732	9.1858	7.10881	8.96133	7.45064	7.73876	7.82119	6.92852	5.15399	6.55479	15.1406	33.4065	48.1699	34.9393	55.9711	16.3855	19.8831	35.0943	32.3414	35.1751
ENSGALG00000005737	TNFAIP1	7.29917	5.38821	9.57054	6.41008	10.0413	7.64808	10.2327	5.27631	4.76861	6.8423	4.45569	5.68725	5.72085	4.09317	5.20766	6.70145	1.72273	6.02817	3.86835	5.53719	5.72799
ENSGALG00000039990	TNC	8.53053	6.10588	10.3352	6.07512	6.55315	8.452	8.29652	12.7253	7.21842	12.958	13.1575	0.108275	0.250797	0.320742	3.79763	3.35539	0.383134	0.40412	0.282924	8.8805	0.048531
ENSGALG00000028587	TMX4	6.41315	5.33518	4.31147	6.23333	5.15051	4.62123	6.00583	4.22915	2.88462	6.27148	4.73444	4.4996	9.12792	6.5918	7.98935	7.04352	2.26753	5.1764	5.83832	10.8226	6.65525
ENSGALG00000013757	TMX3	27.1586	21.7389	23.6118	28.5564	26.3878	25.1744	31.5993	26.276	16.9576	30.0275	25.1518	7.92855	6.91842	7.91113	8.13928	9.39763	8.06678	6.24178	4.3501	7.4774	7.09381
ENSGALG00000020340	TMX1	0.608659	0.114504	0.487728	0.776599	0.442032	0.389378	0.23267	0.230535	0.076189	0.263295	0.176401	0	0.069506	0	0	0	0	0.136517	0	0	0.093134
ENSGALG00000016870	TMTC4	0.102552	0	0.146809	0.088315	0.208709	0.29617	0.421797	0.21165	0.162315	0	0.143962	0	0.062235	0	1.03229	1.25387	0	0.108426	0	0	0
ENSGALG00000033106	TMTC3	7.47933	6.26157	6.38197	8.34504	7.43091	7.08547	8.31931	7.62906	5.95169	9.50268	6.45076	2.93532	3.24384	2.18798	2.56153	2.27082	1.76018	2.19073	5.66773	1.49863	2.5719
ENSGALG00000010975	TMTC2	0.350649	0.039445	0.567801	0.466875	0.412429	0.365293	0.596973	0.420839	0.173682	0.204993	0.181025	1.85627	2.1119	1.74304	0.387576	1.37323	0.319176	1.09789	0.904506	0	1.21676
ENSGALG00000012956	TMTC1	1.29028	0.913752	2.34197	1.33494	2.25551	1.50155	2.0496	1.32628	1.05851	1.65909	1.54779	8.62003	15.1872	11.1352	19.6593	12.608	1.51928	5.91917	11.4675	2.31977	18.2017
ENSGALG00000031593	TMSB15B	227.762	301.256	268.119	181.413	258.803	309.067	290.52	256.226	302.458	248.257	227.796	76.7215	95.5268	73.6535	85.3834	81.6842	47.7215	89.2805	52.5454	104.114	78.6876
ENSGALG00000026383	TMSB4X	3353.65	3642.22	3557.73	3899.01	3341.4	4002.62	3067.15	3673.6	2747.96	4252.85	4111	805.192	1547.85	1545.36	1509.23	1541.53	635.275	1213.84	1664.62	1102.98	1879.23
ENSGALG00000015730	TMPRSS15	0	0	0	0	0	0	0	0	0	0	0	0	0	0	0	0	0	0	0	0	0
ENSGALG00000021273	TMPRSS13	0.986213	0	0.253131	0.25994	0.249812	0.697925	0.412833	0.50323	0.274973	0.252593	0.135508	0	0.588406	0	0.208138	0	0	0	0	0	0.769176
ENSGALG00000000458	TMPRSS9	0.158844	0	0	0	0	0	0.027088	0.0396	0	0	0	0	0	0	0	0	0	0	0	0	0
ENSGALG00000015389	TMPRSS7	1.17046	0	0	0	0	0	0.475745	0.072897	0	0	0.322996	0	0	0.059576	0	0	0	0	0	0	0
ENSGALG00000012483	TMPRSS6	0	0	0	0	0	0	0	0	0	0	0	0.578277	1.49493	0	0	0	0	0	0	0	0
ENSGALG00000016169	TMPRSS3	0	0	0	0	0	0	0	0	0	0	0	0	0	0	0	0	0	0	0	0	0
ENSGALG00000016144	TMPRSS2	2.65951	0.293836	0.209529	0.394781	0.444486	0	0.227146	0	0.269868	0.09494	0	0	0	0	0	0	0	0	0	0	0
ENSGALG00000050380	TMPPE	0.486832	0.098017	0.523654	0.262395	0.12381	0.100164	0.550671	0.202956	0.302808	0.297119	0.068606	0	1.27008	0.98294	0	1.1518	0	0.973298	1.82967	0	1.07925
ENSGALG00000011504	TMPO	29.0964	30.6281	32.7359	36.9668	30.0328	4.76315	35.4269	32.5869	16.6679	37.4573	23.0026	8.82266	13.8052	18.1772	16.2268	17.2186	10.4202	9.22399	18.6731	20.8938	17.343
ENSGALG00000030247	TMOD4	1.20028	12.3978	0.374839	0.644195	1.87825	1.88161	0.442044	0.469848	0.96555	0.703541	0.571644	2.65669	3.53781	2.98748	4.41063	0.667168	5.55369	2.21245	3.68265	3.11553	4.13915
ENSGALG00000004710	TMOD3	10.6606	8.69775	10.2474	11.2035	11.6292	7.54933	18.4025	16.1871	7.85307	12.1402	11.5154	20.5477	21.6848	23.1561	22.0767	27.2454	6.43274	18.6999	26.5402	34.6765	23.0445
ENSGALG00000004740	TMOD2	43.7029	46.5603	38.531	35.5352	32.7992	33.3149	32.8821	39.3076	47.8141	46.5601	45.3127	0.921543	0.376666	2.07175	3.0486	2.91669	0	4.15686	1.37226	0	3.95
ENSGALG00000002125	TMOD1	6.77569	7.73866	1.73596	4.54551	3.34259	2.8054	2.65835	3.49955	2.24288	3.23253	2.74035	0	0.110894	6.58538	5.37914	0.429386	0	0.513657	0.579736	8.62266	0.647656
ENSGALG00000007443	TMLHE	10.5411	3.05596	2.27081	2.50041	4.30374	2.88097	4.39246	2.80063	2.47336	4.56913	2.42995	3.37594	12.9266	3.90831	5.55979	6.02021	2.19379	5.0449	5.81591	11.6931	6.21054
ENSGALG00000004262	TMIGD1	3.11511	0	0	0	0	0	1.75498	0.074742	0.11379	0.955228	0.29431	0	0	0	0	0	0	0	0	0	0
ENSGALG00000013408	TMF1	9.47387	8.68633	9.06412	7.67345	8.15434	9.01468	8.63224	8.45501	8.22455	10.2211	8.18882	3.85703	9.63707	7.73936	4.16901	10.078	3.26624	4.55189	8.19848	8.38468	7.28375
ENSGALG00000054675	TMEM272	0.123447	0.109976	0	0.032485	0.067016	0.109357	0.090854	0.131128	0.20228	0	0.149382	0	0	0	0.929703	0.232591	0	0.418885	1.53058	0	0.521576
ENSGALG00000007186	TMEM268	2.80014	2.96479	2.71168	4.64624	2.77979	5.98817	3.0137	2.20667	1.89685	2.22899	1.87355	0.9526	4.99072	1.34708	2.5505	3.16813	0	4.33226	3.79253	0	3.35228
ENSGALG00000014863	TMEM267	6.3834	5.17629	6.36421	4.74341	4.71861	4.9236	8.28523	6.21097	6.70309	5.9637	6.76379	0	4.85131	4.58678	4.20043	4.0878	2.831	2.9281	3.8214	0	3.25646
ENSGALG00000002945	TMEM266	3.86214	0.870509	0.489301	0.72956	0.907374	0.580864	1.13685	0.734692	1.41633	0.681716	1.06254	0	0.758352	0.529327	0	1.46191	0	1.2784	0	0	0
ENSGALG00000012640	TMEM263	17.9492	17.887	20.1246	14.2197	16.8082	20.785	19.9969	15.0276	13.2908	20.393	14.0077	13.0112	20.1056	27.9296	22.7383	26.6774	9.67928	18.7476	24.8702	32.4293	26.9203
ENSGALG00000012118	TMEM260	3.465	1.76225	1.38956	2.08911	2.6214	2.28052	3.24144	2.42429	2.66516	3.08769	3.30166	0.178018	0.842398	1.6761	1.00362	1.76055	0	0.787654	0	0	0.842404
ENSGALG00000002029	TMEM259	1.08138	0.398208	0.683828	8.06366	7.26712	8.9848	12.5285	12.2102	11.5903	11.8665	12.9018	3.69459	19.7948	9.32405	10.4905	9.24937	4.1582	6.28815	10.1023	9.30401	9.31914
ENSGALG00000038292	TMEM258	65.4702	72.6366	55.2907	43.9818	45.5776	62.8544	56.9518	65.0162	44.1162	69.9995	77.8605	19.0475	22.1572	28.1457	19.8395	30.965	3.25812	13.3095	12.9225	0	37.9542
ENSGALG00000035839	TMEM255B	16.9562	23.1061	14.2588	17.3781	16.6942	18.8023	23.8584	19.7744	20.1943	15.9216	15.7887	0	0.8844	0.325166	4.52174	0.710031	0	0.409263	1.83653	0	0
ENSGALG00000008604	TMEM255A	3.47927	4.68274	4.0014	4.99426	5.42954	2.94254	6.95958	4.68316	6.40372	3.5141	4.86028	42.9954	14.9525	9.19788	17.1478	18.0018	11.9923	16.7615	13.1072	41.3523	15.947
ENSGALG00000021231	TMEM254	113.162	86.0395	100.201	115.038	111.178	91.1231	120.672	132.803	108.092	109.124	94.8704	14.1325	18.7701	22.0994	25.9424	17.034	10.8663	14.4051	20.3944	31.8984	14.0862
ENSGALG00000049973	TMEM252	0.685857	0	0	0	0	0	0	0	0	0.139057	0	0	0	0	0	0	0	0	0	0	0
ENSGALG00000051040	TMEM251	6.96988	6.44994	9.25048	7.33345	8.75823	6.68971	13.0141	11.2422	6.49821	8.61147	9.37684	6.21585	24.961	14.4927	18.3545	12.1047	0	8.83123	14.4085	0	13.1802
ENSGALG00000032627	TMEM250	12.1034	13.0322	10.3186	9.53845	9.87556	11.6526	10.8629	13.0137	10.6888	13.4089	13.6639	2.00367	8.01394	5.40265	5.70495	7.32182	0	5.18784	4.59892	7.4462	5.57515
ENSGALG00000033954	TMEM248	7.81641	3.45402	5.16288	3.29235	5.12824	3.62514	5.33015	3.9596	4.10343	4.28166	3.54203	11.4561	12.7676	11.4283	17.7615	12.5007	1.33523	7.36013	12.6859	23.8815	8.76571
ENSGALG00000013138	TMEM245	1.89033	2.0469	2.54133	1.84604	2.55573	1.88356	3.01277	2.43418	2.32586	2.83568	1.82024	2.65452	2.87915	3.11152	2.3977	3.01797	1.32257	2.00066	3.05502	1.03963	2.74318
ENSGALG00000006633	TMEM243	15.1484	20.7821	12.6002	7.21227	10.7997	17.5201	18.2102	9.35148	11.1259	11.7017	11.1876	0	4.94148	2.9769	1.59058	5.56376	0	1.98527	3.99556	0	2.55568
ENSGALG00000013689	TMEM242	16.654	15.8741	18.4236	17.8162	13.3121	13.932	21.7944	22.0212	25.9718	23.9656	19.1736	8.84625	9.98109	11.9677	15.847	12.9212	12.3016	8.17205	9.58363	0	16.5172
ENSGALG00000035384	TMEM241	17.779	14.9243	17.1295	13.2957	17.0143	14.3316	15.2845	15.7298	24.7252	18.055	14.8044	8.88696	4.99553	15.4175	10.7325	15.8329	5.46286	8.96122	16.717	12.1562	14.655
ENSGALG00000035387	TMEM240	2.57709	2.63654	3.53317	1.60351	3.15086	5.51891	3.0647	4.80894	1.25305	1.29488	0.767539	0	0	0.197817	1.45259	0.214305	0	0.37833	0	0	0
ENSGALG00000008381	TMEM237	3.35998	1.06111	2.66764	3.25254	6.21346	3.84146	6.4465	2.285	4.94215	4.00799	3.55503	0	2.98403	1.46167	2.25464	3.99164	0	1.13623	1.20191	0	0.440805
ENSGALG00000020975	TMEM233	0.331152	0.441316	0	0	0.142826	0.089013	0	0.02463	0	0	0.102544	0	0	0	0	0	0	0	0.355545	0	0.186263
ENSGALG00000003219	TMEM231	26.8944	21.7897	22.8356	24.4175	23.8862	17.8002	28.4707	18.3942	14.0713	28.6554	22.2787	1.47469	8.17745	7.92235	6.39013	7.12789	3.81628	5.60407	12.5841	9.52513	9.79889
ENSGALG00000036876	TMEM230	28.3523	30.4066	31.5099	33.5906	27.682	33.0976	33.5615	25.0409	17.6961	36.0222	30.9536	7.49284	6.18084	10.9906	9.08984	11.036	6.4813	5.94325	6.16134	13.9524	8.31491
ENSGALG00000009493	TMEM229B	4.11138	3.06311	3.01026	3.52256	3.48198	3.56768	4.60763	3.88254	4.24133	3.1999	3.73552	2.05721	3.17068	2.87892	2.56246	2.81935	3.90017	3.34295	2.33795	4.85227	3.21827
ENSGALG00000000955	TMEM222	12.6223	12.5668	9.61156	9.48003	11.923	11.3761	13.7203	15.0813	12.9301	12.2651	13.5225	0.84153	8.02692	4.778	3.83861	7.25901	0	4.97488	2.63178	0	4.50274
ENSGALG00000033996	TMEM220	11.507	9.61068	4.03332	4.16032	5.05122	2.89079	3.63688	3.06013	2.83377	4.76814	2.99069	0	0.832706	0.941691	0.492032	1.01496	0	1.2881	1.95461	0	1.74862
ENSGALG00000022850	TMEM214	11.0504	10.315	8.30834	7.77383	7.20847	10.9788	9.77005	16.642	15.1046	9.88621	16.8007	0.983012	21.1627	8.83215	4.13714	9.83913	0	6.82174	3.40868	3.20413	7.69501
ENSGALG00000008036	TMEM209	4.37913	3.52077	3.40697	4.38623	3.53527	3.73894	4.72853	5.10106	5.63376	4.72963	5.27166	0.929609	3.89311	2.70253	2.39497	4.18896	0	2.3783	3.60779	2.48884	2.56244
ENSGALG00000040878	TMEM208	34.8223	53.7518	36.0639	27.7152	32.4906	44.2542	36.6597	33.7023	31.1741	37.6017	47.2858	2.36824	7.61809	4.28196	4.81782	8.81608	0	3.55781	5.97006	0	8.44197
ENSGALG00000026953	TMEM207	0.566354	0	0	0	0	0	0	0	0	0	0	0	0	0	0	0	0	0	0	0	0
ENSGALG00000009822	TMEM206	80.5457	55.476	80.2033	83.6802	77.3431	20.4126	88.2446	92.4112	127.22	93.875	100.939	1.49281	4.25392	2.99136	2.06679	4.02606	0	2.87625	10.3993	5.86619	3.38354
ENSGALG00000029047	TMEM204	6.35979	3.82943	5.53193	5.11425	4.81053	5.42621	8.02828	4.48882	5.33115	6.12708	6.167	37.5184	41.6645	40.1466	34.4142	27.479	9.77679	29.609	38.1202	18.7701	31.4281
ENSGALG00000008925	TMEM203	0	0	33.2061	36.6837	37.4126	34.6079	45.0218	54.7241	36.4133	40.988	52.4113	0.921384	23.5398	17.7066	20.9124	16.9598	6.70648	12.8288	25.6385	15.8883	13.7317
ENSGALG00000024318	TMEM200B	1.14607	1.01753	1.02488	1.7265	1.66919	1.61026	1.2016	1.05235	1.82236	0.997077	1.50545	1.6709	2.8342	4.5923	2.58682	6.18532	0	2.15853	2.50543	0	6.27815
ENSGALG00000002282	TMEM200A	4.58223	8.06806	6.1436	10.2512	8.27129	5.57165	7.67504	11.7356	11.6481	8.27211	7.64067	1.01756	0.352303	1.92338	2.15293	1.7383	0	0.331736	2.84916	4.51095	0.446855
ENSGALG00000023757	TMEM199	17.432	12.8237	15.0675	13.0943	14.2984	11.7923	15.3581	14.6217	18.0144	11.7712	15.3609	0	8.78365	10.6194	4.78739	7.44422	1.44919	5.59954	6.87804	11.5953	8.04322
ENSGALG00000018803	TMEM198	1.92201	1.49129	1.70229	1.40564	1.07177	1.19719	3.02534	2.08025	2.70229	2.13564	1.41225	0	2.97227	0.601189	0	0.906412	0	0.967586	1.15871	0	0.924929
ENSGALG00000010865	TMEM196	1.3109	0.226084	0.143659	0.27953	0.352322	0.257846	0	0.270833	0.184014	0.083602	0.999244	0	0	0	0.365555	0.537988	0	0.588409	2.14818	0	0.786169
ENSGALG00000009528	TMEM192	11.1597	8.26634	9.39109	12.595	11.2762	11.4289	11.3978	11.7836	11.0728	15.1106	11.2546	2.28341	4.92532	3.94275	3.89203	4.58648	3.25478	3.63456	5.0761	1.93661	3.38518
ENSGALG00000026906	TMEM189	87.0912	78.7329	77.2346	94.2467	91.9164	82.5928	108.232	114.962	93.8112	107.431	95.7378	2.623	10.7129	7.54534	6.2165	9.23987	2.27874	7.6445	9.1125	28.2269	10.2191
ENSGALG00000052488	TMEM186	6.64278	6.49483	5.77921	3.95156	5.11741	4.91146	5.21222	5.22138	4.61773	6.79283	6.33379	1.79097	1.94171	3.12702	2.21546	1.74343	1.50006	2.20644	3.30157	1.88101	1.92301
ENSGALG00000009139	TMEM185A	31.8303	34.7568	34.083	26.5385	29.7251	25.4572	43.0322	23.5471	17.3841	31.0314	25.8957	6.15761	19.9018	8.05122	7.27129	9.36074	4.34988	6.63041	10.4706	3.40952	13.7778
ENSGALG00000010019	TMEM184C	32.687	28.5189	26.2502	28.6251	28.2711	28.1975	37.7933	28.2734	13.3086	37.0511	27.6639	4.65599	6.61903	7.32799	4.3	4.64971	3.76844	4.37786	5.62583	19.8507	3.7738
ENSGALG00000012272	TMEM184B	15.5069	13.5895	14.0016	14.1793	15.1665	14.0088	22.4488	21.854	23.9494	15.3614	19.5246	15.0002	83.7512	27.6319	27.1071	27.0237	9.33084	17.1225	22.66	66.1818	32.6983
ENSGALG00000004199	TMEM184A	0.400717	0	0	0	0	0	0	0.101117	0.119278	0	0.195827	0	0.626108	0.346376	0.9912	0.245547	0	0.405009	0	0	0
ENSGALG00000000223	TMEM183A	33.562	30.2062	25.3354	21.7375	22.5523	29.136	36.3476	37.4764	37.5293	35.842	39.4929	13.9299	57.3907	40.4034	25.5526	28.7083	5.39612	29.7277	31.1578	28.8332	54.6415
ENSGALG00000038936	TMEM182	0.19036	1.88215	0	0.199025	0.918815	0.214697	0.029688	0	0.038583	0	0	0	0	5.23298	4.8058	0.113609	0	0	0.292086	3.70072	0.202028
ENSGALG00000013737	TMEM181	9.196	6.96436	5.72032	6.8814	6.65565	7.02513	6.93597	6.72158	4.89095	7.32863	6.71728	2.46805	2.69752	2.3299	3.13284	2.94674	1.62287	2.1116	3.01584	4.13773	2.40257
ENSGALG00000011590	TMEM179	0.859492	0	0	0	0.478567	0	0	0.411451	0.424039	0.323359	0.178907	0	0	0	0	0	0	0	0	0	0
ENSGALG00000028444	TMEM178B	0.687782	0.527949	1.28303	0.933623	0.594927	0.343924	1.43687	1.30084	1.83914	0.641196	1.00275	0	0.442951	0.458821	0	0.991616	0	0.86501	0	0	0
ENSGALG00000011593	TMEM177	3.73745	2.33866	1.78696	1.69475	1.90087	2.49466	2.17745	1.51792	1.16178	1.779	1.47551	0.403773	2.05003	1.38973	1.49842	1.64072	0	0.885346	1.9416	0	1.62332
ENSGALG00000015368	TMEM175	24.4706	23.4382	25.219	19.9527	22.3957	12.1978	30.4236	21.7951	13.724	24.0963	19.5126	3.1539	5.34664	6.62699	6.29215	6.87399	2.32591	4.86128	3.49657	9.61265	4.42862
ENSGALG00000015021	TMEM174	32.4771	0.31897	0	0.082898	0	0	2.72108	0.403275	0	0.326728	0.780328	0	0	0	0	0	0	0	0	0	0
ENSGALG00000041129	TMEM173	2.64987	1.44443	2.35026	2.19865	2.821	2.28186	2.24276	3.2853	2.69301	2.72724	3.79667	0.769568	5.58092	1.16834	0.133574	4.03544	0	1.48361	0.504473	0	2.6534
ENSGALG00000015020	TMEM171	6.79544	1.58905	0.418497	0.638713	0.600969	0.424809	1.06845	1.19209	0.544221	0.414236	0.968618	0.789044	1.00094	1.11903	0	0.402298	0	0.443857	0	0	0.215541
ENSGALG00000049299	TMEM170B	7.0023	4.94256	9.56246	4.62551	6.73733	6.24783	11.644	5.36319	3.52517	7.40845	3.9926	3.58084	4.93846	4.74901	4.81429	3.39409	2.62016	3.70051	4.69049	11.0582	3.91258
ENSGALG00000002861	TMEM170A	9.37796	8.0948	7.32761	6.94217	6.12015	7.73848	9.31577	8.17255	7.44483	7.49348	8.87808	3.68049	7.64933	4.91707	3.68221	3.7793	1.99531	3.99285	3.98088	0	3.61085
ENSGALG00000011493	TMEM169	3.00215	1.47543	2.27823	1.55628	1.59623	1.33838	3.58171	1.63224	2.06223	2.85738	1.39055	4.81752	5.70239	5.35117	4.13994	3.14748	0	3.2261	4.24975	0	6.09789
ENSGALG00000009443	TMEM168	1.14511	0.888712	0.643458	1.17022	1.26912	0.699284	1.6311	0.924074	0.776345	0.549484	0.534651	2.13609	4.31238	3.04065	2.2312	2.11756	0	1.85534	2.68695	10.802	1.73318
ENSGALG00000027332	TMEM167A	33.1894	29.9756	71.3757	54.6667	65.9727	44.2012	82.4765	69.4985	37.821	82.8415	61.6809	5.05694	8.20819	21.3572	6.5796	17.6038	4.2933	4.19162	6.34055	9.61443	5.64246
ENSGALG00000027886	TMEM165	25.3149	21.5148	20.6239	18.2318	17.2445	17.5838	26.1974	25.7186	26.3133	25.0446	27.4152	9.50682	13.9026	15.4011	15.1834	13.9866	7.61506	9.41583	16.7305	36.366	13.2812
ENSGALG00000008076	TMEM164	6.02519	3.25028	4.93306	5.18113	4.62751	3.0267	4.83786	4.33964	4.95954	4.93145	4.05007	1.71941	2.20526	1.46297	1.46612	1.33934	1.30788	1.46784	2.27887	6.9519	1.11391
ENSGALG00000012190	TMEM163	10.4742	5.8748	12.1573	7.83266	4.76249	6.99367	7.75866	13.3429	5.4193	6.4668	7.55183	0	0	0.248474	0.274478	0	0	6.14002	0	0	1.15782
ENSGALG00000010896	TMEM161B	1.27833	0.959033	0.738057	1.08812	0.812189	0.352769	1.34555	1.74066	1.63184	1.19253	1.20552	4.41025	2.08248	1.36397	3.0863	1.62782	0	1.11884	1.14603	6.37119	1.87611
ENSGALG00000025809	TMEM161A	9.05007	9.90877	11.934	8.27581	9.55819	9.51447	9.83829	10.7594	9.74318	6.46702	10.3699	2.73402	3.93001	1.37455	2.14069	2.71504	1.70667	1.87477	1.32512	2.36326	1.94214
ENSGALG00000034326	TMEM158	1.20786	0.995902	1.04132	0.755206	1.04548	1.05676	0.2986	0.263873	0.440515	0.392396	1.86891	0	1.70183	0.778096	1.80072	1.85736	0	0.777603	3.10304	0	0.256939
ENSGALG00000023355	TMEM154	0.776534	0.558625	1.07063	0.465131	0.703313	0.693996	0.657788	0.782133	0.860974	0.456024	0.658946	0.979089	1.20426	0.63687	1.54706	0.30771	2.38792	0.637529	0	4.18596	0.393874
ENSGALG00000011175	TMEM150C	7.29748	4.02393	5.9897	6.82424	8.37894	8.00402	8.25304	7.65126	5.6427	6.08053	6.87281	7.02552	11.4759	21.6809	12.081	8.50334	4.69872	7.21753	9.86578	12.9576	9.9367
ENSGALG00000026253	TMEM144	29.4158	39.2705	28.7442	32.2562	32.9054	28.3013	38.7035	22.7519	17.373	41.3947	23.1607	3.75564	7.21595	4.99442	5.95236	9.13906	1.73371	5.1754	9.76139	8.00473	7.29289
ENSGALG00000041390	TMEM141	41.5562	77.1897	42.8555	27.7633	37.8746	39.9596	58.3679	40.7079	60.9972	44.9081	74.391	5.55293	13.209	16.0121	18.5402	15.2517	0	12.209	16.8828	0	19.3823
ENSGALG00000044155	TMEM140	16.8948	11.2777	7.55821	17.4468	9.25403	9.61915	9.36921	7.39532	8.20804	9.68926	8.80008	36.1293	61.76	58.662	53.8497	55.3018	54.8482	39.0445	79.736	42.9683	50.4019
ENSGALG00000029480	TMEM138	14.6671	13.9167	14.2338	7.26112	10.5365	11.2639	14.6519	12.88	8.7106	12.0525	13.2954	0	6.99318	8.96001	3.58495	6.02983	0	6.37959	2.20354	6.12005	4.11533
ENSGALG00000032108	TMEM136-1	0.106146	0	0	0.089112	0.088701	0.111341	0	0	0	0	0.130648	0	0	0	0.237419	0.175491	0	0	0.188176	0	0
ENSGALG00000026316	TMEM136	3.23403	2.04562	1.88913	1.39145	2.70289	2.6178	2.49339	2.21021	3.69689	1.8519	2.95565	0	0.669602	1.11246	1.59482	0.523271	0	0.874356	2.00933	0	1.7443
ENSGALG00000047269	TMEM135	10.0068	5.48603	7.18367	7.19715	7.00654	7.7193	9.80444	7.30918	4.14476	11.0515	5.22038	3.69355	4.9533	4.39559	3.58858	3.41295	1.77579	3.21988	4.44301	6.90218	3.51073
ENSGALG00000002312	TMEM132E	0.899233	0.317549	0.358776	0.23288	0.582048	0.455052	0.452883	0.443084	1.0371	0.49926	0.455194	1.14493	3.03391	1.38683	2.12892	3.07572	1.46472	0.674489	2.97987	0	1.18455
ENSGALG00000002714	TMEM132C	0.482566	0.457961	0.597477	0.19292	0.372716	0.761544	0.996937	0.422293	0.662158	0.374301	0.547745	0	0	0	0.369824	0.064671	0	0.287558	0	0	0.088432
ENSGALG00000002742	TMEM132B	11.9016	10.1726	12.5755	12.9451	13.2431	11.3766	16.3815	15.9604	12.3855	15.2676	14.0977	0	0.395654	0.644673	0	1.21537	0	0.652562	1.08359	0	0.720829
ENSGALG00000031067	TMEM132A	6.16148	7.05399	4.23259	3.87312	3.05804	5.53968	4.15585	4.90643	5.80704	4.45389	8.02652	0.194408	3.75684	1.93564	0.737987	2.07318	0	0.891084	1.26917	0	2.22647
ENSGALG00000009230	TMEM131L	4.83725	3.08053	3.59024	3.63913	3.83362	3.45663	4.04424	3.98919	6.63601	3.37745	4.32417	5.10177	12.5405	5.12406	8.20397	8.67797	4.90302	5.19351	6.32969	0	6.98261
ENSGALG00000037353	TMEM131	6.06998	5.70435	7.01049	4.95079	4.87092	5.47231	8.86526	6.88126	8.93406	5.50481	4.88406	12.2367	18.5481	11.5557	15.0949	13.9921	14.972	9.62812	8.74968	15.5215	9.34982
ENSGALG00000003569	TMEM130	2.80694	1.33106	1.46239	2.36947	2.96918	1.3495	2.67241	2.68909	2.02206	1.57783	3.30615	0	0	0	0	0.158222	0	1.09013	0.799618	0	0.577742
ENSGALG00000015710	TMEM129	10.6129	9.80209	9.67779	10.589	9.87371	9.81816	12.4208	10.9398	7.75844	12.4042	8.82499	1.315	4.66396	4.35224	3.40252	3.70749	1.41139	2.59934	3.53229	4.68727	2.17854
ENSGALG00000014992	TMEM128	56.0349	49.3858	48.5738	70.7332	52.5415	45.0489	71.7136	55.3973	36.5039	65.5104	51.3809	4.3564	3.30779	4.1019	3.97694	4.11608	1.24662	5.02608	5.57733	0	4.68271
ENSGALG00000033092	TMEM127	14.5047	15.8596	9.93096	13.4945	12.4817	19.0914	21.996	25.4992	23.8113	18.9879	21.8811	4.75929	20.3669	14.5254	14.6342	10.9156	0.794404	11.6816	20.2251	16.2823	17.2721
ENSGALG00000053697	TMEM125	65.0539	70.608	71.3695	66.099	72.5934	69.3007	96.6066	106.59	120.664	94.0526	76.6665	0	0	0.115486	0.602139	0.178472	0	0.704669	3.56909	1.23446	0.209551
ENSGALG00000017185	TMEM123	16.3725	10.742	12.5154	15.8408	15.5557	10.7028	14.8553	11.5198	8.46945	12.3215	12.5411	25.9041	37.6742	27.0985	19.7675	17.8189	16.9317	11.1113	13.3049	34.0179	19.7106
ENSGALG00000054831	TMEM121	4.88531	4.41094	4.45312	3.8828	5.24871	5.94028	13.1158	5.58462	10.2303	4.87345	5.18214	0	0	0.927646	1.329	1.76428	0	3.97024	0.831736	0	0.811622
ENSGALG00000004254	TMEM120B	2.23927	1.82063	2.1623	1.3733	1.79941	1.29809	1.26047	1.28965	1.0352	1.88073	1.4162	0	0.966943	2.02588	0.712495	0.586914	0	1.1997	1.19392	0	1.38118
ENSGALG00000001975	TMEM120A	10.8695	6.49376	6.48022	6.46806	6.42052	6.65702	10.0439	8.65542	9.185	6.04428	9.05215	3.05386	14.0098	9.448	7.29447	8.9921	4.817	7.16559	5.17449	3.3246	9.40448
ENSGALG00000004893	TMEM119	2.43965	2.14611	1.83976	2.005	3.97897	2.32837	3.00942	2.03516	3.11485	2.38223	2.38472	42.7116	139.566	83.6438	91.0746	85.9481	7.83093	29.3981	92.8773	47.4843	83.8449
ENSGALG00000009596	TMEM117	36.1728	37.8206	26.918	48.4116	40.3718	29.3146	40.3747	60.5172	58.1626	61.1653	54.6611	0	0	0.469117	0	0.420803	0	0.073472	0.224814	6.19993	0.562621
ENSGALG00000004760	TMEM116	4.50496	0.813253	0.7773	0.960902	0.744347	0.653453	0.695925	0.554865	0.311153	0.369932	0.724583	0.625643	2.06724	0.742789	2.52646	1.91769	0	1.30814	3.16829	0	0.962987
ENSGALG00000050948	TMEM115	29.0331	22.7179	17.5558	18.2264	18.7963	24.0618	25.9397	32.2823	24.5797	25.9621	31.05	1.70725	23.463	11.9105	8.41356	11.4499	0	9.06931	13.65	3.76834	15.0597
ENSGALG00000039005	TMEM114	0	0	0	0	0	0	0	0	0	0	0	0	0	0	0	0	0	0	0	0	0
ENSGALG00000036412	TMEM108	0.880151	0.15102	0.155289	1.14941	0.29741	0.384567	1.11682	0.884906	0.824441	0.224878	0.537054	0	0.914677	0.931327	0.956089	0.281643	0	0.636614	1.7228	10.8471	0.868246
ENSGALG00000034069	TMEM106C	4.02799	3.04757	2.93432	3.06556	2.85893	2.12061	3.22709	2.70303	3.61109	3.00804	2.43821	0	1.56527	0.956886	1.79727	2.81129	0	2.94141	2.49371	1.45695	2.16853
ENSGALG00000035140	TMEM106B	15.8486	13.3676	12.214	12.2089	14.2104	11.2635	13.4087	16.7966	10.2147	16.4016	13.8396	5.56556	6.8847	4.12134	4.79033	6.03565	1.47029	4.8646	4.64642	4.48891	2.88027
ENSGALG00000007747	TMEM104	2.13741	1.78827	1.29551	1.72601	1.72748	1.85678	2.62142	2.21617	2.43952	1.64048	1.75887	1.94302	7.78629	2.78837	3.46076	3.33762	0.981959	2.30109	3.02404	0	3.63066
ENSGALG00000043148	TMEM101	30.136	28.3734	25.9311	27.8152	23.9512	30.957	21.6787	34.019	33.1335	30.5109	37.8289	4.3526	21.1696	5.8229	7.66872	10.2771	0	9.82007	11.5756	0	12.7406
ENSGALG00000026465	TMEM100	34.1608	39.5992	37.5421	34.5658	32.7282	40.0013	30.2959	29.0255	25.5574	19.1736	14.1243	15.6783	31.4204	53.2354	24.6372	39.8131	29.0442	17.4686	18.4798	53.4569	21.8288
ENSGALG00000031762	TMEM98	1.07556	0	0	0	0.086607	0	0.117001	0.142335	0	0	0	0	1.32465	1.19334	0	1.56111	0	0	0	0	0.214582
ENSGALG00000005702	TMEM97	38.0825	27.0087	14.7762	18.1339	17.9895	15.8414	22.5896	17.6295	10.2949	20.8213	17.9064	1.85858	5.55754	3.71998	4.77634	4.19455	3.1207	2.64317	4.26014	10.0123	5.00769
ENSGALG00000008023	TMEM94	1.85806	0.794841	1.78936	1.11946	1.80389	1.75774	2.59558	1.87582	2.64351	1.13897	1.51535	2.32796	4.95531	2.67888	1.42658	4.01024	0	3.048	1.47412	0	1.88772
ENSGALG00000001534	TMEM88B	160.32	143.134	163.117	134.112	133.977	139.461	143.683	257.039	186.951	174.217	176.31	0	0	0.337816	0.15487	0.124291	0	0.211747	4.00468	12.6341	0.459297
ENSGALG00000009018	TMEM87A	33.418	27.8961	26.7937	30.6313	26.2242	26.0354	35.1339	34.7424	39.5143	34.0489	34.1861	17.1692	29.5694	23.618	22.4881	21.7733	9.21664	12.5491	13.0476	0	17.7957
ENSGALG00000047827	TMEM86A	0.33158	0.182483	0.539113	0.193717	0.360068	0.39276	0.522436	0.287058	0.290831	0.272325	0.176714	0.685067	2.77612	0.755761	0.514883	1.12686	0	1.03022	0.894944	0	0.344278
ENSGALG00000052592	TMEM82	5.5106	0.23866	0	0.247023	0	0.075834	0.802002	0.16945	0.138851	0.305268	0.708852	0	1.03269	0	0	0	0	0	0	0	0
ENSGALG00000053398	TMEM80	5.346	4.74676	4.58655	4.09739	4.76388	9.53877	6.15058	4.45722	3.92745	5.39134	10.0602	2.00226	1.51938	2.6209	1.93664	2.61801	2.86009	1.52234	3.91073	0	2.87613
ENSGALG00000039643	TMEM79	2.4214	2.72574	1.97867	2.97104	2.82764	1.5583	2.93181	4.22373	4.52709	4.11775	3.28612	0.63199	5.05467	2.82312	3.4749	3.97919	0	1.87196	3.92718	0	2.21888
ENSGALG00000026808	TMEM72	0.177813	0	0	0	0	0	0	0	0.045688	0	0	4.83293	5.65868	1.06773	0	1.02149	0	0.608805	0	0	1.43767
ENSGALG00000044996	TMEM71	0.507029	0.544399	1.21208	0.609571	0.612595	0.711115	1.27636	0.178839	0.636486	0.83856	0.269796	0	0.184449	0.653348	0.667763	0.270998	0	0.824279	0	0	0.094466
ENSGALG00000033568	TMEM70	24.0361	23.5203	22.263	28.7723	29.1062	23.8537	28.2632	23.1288	14.906	30.8052	21.5565	3.03053	7.80785	7.7629	6.85686	5.55133	7.9208	6.03516	10.7744	8.88403	8.68822
ENSGALG00000010279	TMEM69	6.60204	6.22093	5.6769	5.07921	5.9598	6.49071	8.35835	7.31531	6.2469	7.09849	6.1981	5.43403	5.71927	6.3052	5.83521	4.97179	7.09101	4.60049	6.6379	4.66337	4.907
ENSGALG00000031835	TMEM68	6.50157	4.30325	5.81294	6.59267	5.10802	6.1435	8.0666	4.283	2.7388	5.76816	3.71148	4.26818	5.01644	4.51906	2.18546	3.76014	3.8233	2.81303	2.62704	5.61175	2.99689
ENSGALG00000029287	TMEM67	0.085596	0	0.076902	0.169448	0.109851	0.160637	0.142917	0.083869	0.177358	0.130799	0.151945	0	0	0	0	0.044754	0	0	0	0	0
ENSGALG00000037371	TMEM65	21.8057	29.9857	32.299	24.1614	26.9181	28.0125	37.319	24.2394	15.0958	37.4757	22.4636	2.49852	6.16045	5.67493	4.07025	6.02679	2.64423	6.08999	7.19249	18.6293	6.0318
ENSGALG00000042599	TMEM64	7.92256	4.91798	7.15272	4.74177	6.74665	5.64306	5.09763	4.2921	3.85064	5.10249	4.76785	7.492	11.0257	11.4918	10.2298	11.0838	5.60152	8.19301	9.18183	7.23704	8.10375
ENSGALG00000010406	TMEM63C	4.1834	5.79144	2.31405	2.99431	3.23483	4.928	6.35523	4.62518	3.62571	5.60612	6.33312	3.15427	6.71505	7.18558	6.24258	7.25708	2.95157	7.36973	6.29022	11.1043	3.14999
ENSGALG00000010282	TMEM63B	9.69095	9.51572	6.71718	5.61909	8.18358	7.92849	9.36512	9.9213	12.3588	8.72798	12.6534	2.47047	7.91159	3.87614	5.25689	5.34818	1.68468	5.78105	5.88348	4.18532	4.58883
ENSGALG00000009275	TMEM63A	25.7496	35.4513	30.5489	36.426	42.8387	29.9792	32.928	43.2746	38.5296	46.0007	35.2258	6.91494	6.71205	6.78085	6.06595	6.60694	0	4.19466	7.95214	11.3716	5.62248
ENSGALG00000009260	TMEM62	0.859241	0.722494	1.06501	0.760187	1.33969	1.08799	2.18937	1.93502	1.46545	1.15688	1.62452	1.57886	2.33735	1.91485	2.10139	2.51804	0	1.81467	3.94887	0	0.612787
ENSGALG00000010801	TMEM61	0.69092	0.476128	0.166122	0.455495	0.541918	0.412508	0.230408	0.384972	0.512999	0	0.686386	0	3.74517	0.432034	7.56743	7.3707	0	1.32143	4.97899	5.95653	1.99974
ENSGALG00000008330	TMEM60	34.215	14.146	29.554	23.9591	23.3233	10.3218	32.0017	31.9019	21.3828	28.4912	35.3095	1.94275	2.24467	3.18941	4.03635	9.29542	2.92981	2.43831	3.34901	0	2.35685
ENSGALG00000010746	TMEM59	122.518	113.477	103.519	120.686	110.11	100.484	122.713	105.67	69.9219	129.665	124.677	13.4934	33.5807	33.396	26.3673	33.5146	14.329	18.0336	35.2475	60.0972	24.3014
ENSGALG00000001067	TMEM57	27.5591	24.921	21.8697	20.4353	23.9668	25.1594	32.8562	28.5393	32.948	30.6463	29.7661	6.61022	23.26	13.5671	15.7685	16.4678	4.14227	9.82642	14.3893	9.5874	14.0265
ENSGALG00000005580	TMEM56	6.91955	4.45612	5.42432	7.55021	6.07085	5.30175	4.98413	5.14264	3.28951	5.86889	4.55506	0.890567	0.550578	1.09733	0.85744	0.777043	0.421958	1.29704	1.03005	2.00457	0.937215
ENSGALG00000010110	TMEM53	12.4605	10.1066	8.88292	7.87994	10.1638	9.003	10.7498	9.9171	5.79216	8.4042	9.63302	2.89677	5.04272	3.54559	4.4805	4.87262	0	4.72703	7.88898	7.31745	5.74036
ENSGALG00000034698	TMEM52B	3.54977	0.163778	0	0	0	0	0.267071	0	0	0	0	0	0.049885	0	0	0	0	0	0	0	0
ENSGALG00000035819	TMEM51	8.21521	3.5039	2.30699	2.10408	2.37551	2.40809	3.93474	2.12984	2.83777	3.05768	2.29098	0.36542	2.85692	1.17354	1.97988	3.10572	0	1.77359	1.09952	1.67531	0.254302
ENSGALG00000034396	TMEM50B	32.0388	27.4322	23.6465	31.0237	28.0799	37.066	36.6046	36.8626	27.7818	42.9919	41.4369	16.511	24.6743	20.316	17.2061	17.9409	12.7801	16.0992	19.2149	15.3727	22.8038
ENSGALG00000043733	TMEM50A	121.402	153.182	126.01	145.162	127.888	138.64	169.76	147.852	108.748	197.57	146.809	24.0043	46.9587	32.2227	37.09	32.6376	30.5539	26.6521	31.167	29.5826	41.5114
ENSGALG00000027198	TMEM47	10.072	18.8706	11.8609	18.1981	13.4737	14.9874	40.0068	20.8333	17.625	21.2082	15.6841	4.85656	2.25259	5.23939	6.20257	7.85088	0	2.81073	5.31974	7.31129	3.29166
ENSGALG00000015293	TMEM45A	0	0	0.150042	0	0	0	0	0	0	0.102534	0	0	0	0	0	0	0	0	0	0	0
ENSGALG00000047642	TMEM42	1.34228	1.17228	2.00917	0	1.98503	1.65531	2.88273	2.83659	2.71875	2.60229	1.94651	0	0	0	6.5058	0	0	1.05784	0	0	0
ENSGALG00000005815	TMEM41B	12.1283	7.02694	8.3976	11.2376	12.601	9.7574	15.3573	14.1147	8.86881	12.2097	11.6795	3.19893	5.95038	3.21943	2.0974	2.73732	5.27845	1.61652	3.95902	9.81589	1.87692
ENSGALG00000006649	TMEM41A	16.0518	7.31808	9.31095	6.68961	5.33284	6.18641	7.58825	7.65252	9.59908	6.60783	9.08741	2.37084	3.06255	3.03849	1.74756	3.4406	1.23318	2.88306	1.30576	4.81757	3.22882
ENSGALG00000003287	TMEM39B	3.35895	1.77404	2.90067	2.40885	2.50696	3.51464	2.58512	4.78941	2.1706	2.13206	2.7021	0	2.4822	1.12481	1.11492	1.98849	0	1.45493	1.18016	0	1.13609
ENSGALG00000015073	TMEM39A	4.72181	5.29464	3.87869	4.21638	3.65628	4.4739	7.97359	6.67622	7.29227	5.12517	6.87004	11.9617	19.5778	12.9618	13.1486	12.1588	6.22932	8.83378	13.0474	9.6147	12.9579
ENSGALG00000027472	TMEM38B	4.23304	3.26619	3.65307	3.80049	18.7284	3.10066	21.5962	12.3246	17.958	18.9546	3.81324	2.46242	3.96431	5.45986	2.25816	1.33518	0.979034	1.13622	4.30168	4.56431	3.86562
ENSGALG00000003778	TMEM38A	12.8217	12.698	8.55742	10.9258	11.8618	9.97797	11.9589	9.54557	10.9936	13.1996	10.0962	4.24551	6.87519	5.72075	7.33166	7.31581	1.32489	4.53841	5.94302	10.2397	8.73165
ENSGALG00000012111	TMEM37	5.40832	4.93642	4.68129	4.98656	4.91057	2.79663	7.63938	8.12261	3.46859	6.21157	7.88123	2.78641	8.50613	11.3573	7.91662	7.01334	2.58045	4.9258	9.1097	6.1454	7.94934
ENSGALG00000002517	TMEM35B	24.5808	13.2739	9.99139	9.5481	9.00932	11.5973	5.2077	4.11066	4.59835	4.90553	12.2869	0	13.7102	0.934518	1.19932	2.3381	0	0.574882	3.51217	0	6.46197
ENSGALG00000050075	TMEM35A	43.3082	42.0904	28.5553	42.1957	37.3381	38.1354	41.2047	59.4623	35.6896	49.7097	64.3962	1.01883	2.14687	3.95634	4.54172	4.17814	0	3.89425	2.9557	6.36318	3.81045
ENSGALG00000014248	TMEM33	26.3383	25.1	25.7126	28.2555	26.8704	26.0915	31.502	26.8242	15.2384	28.1816	28.9101	0.365272	6.63432	5.45451	3.92165	5.60211	3.6005	3.39999	8.21826	0	6.14329
ENSGALG00000015904	TMEM30A	42.5521	33.1898	37.4404	42.2462	39.5417	34.4103	41.6114	31.2836	16.001	39.8168	45.0356	8.83334	15.4153	14.8199	17.9009	12.3968	2.15091	11.6851	17.334	13.2854	13.7427
ENSGALG00000025862	TMEM26	3.67217	4.66014	4.1124	3.5425	4.89116	4.03512	6.59833	3.51945	5.3789	3.39752	3.92909	4.46605	3.01744	4.2311	3.27959	3.83852	2.98807	2.12875	8.70867	7.19099	4.53931
ENSGALG00000041783	TMEM19	49.5456	38.8074	33.2281	59.1623	46.8051	43.3432	50.617	69.7188	59.3273	65.7075	79.4255	6.01779	5.03874	8.75021	9.02222	5.5196	6.88781	4.94752	11.7457	0	6.08665
ENSGALG00000028744	TMEM18	13.3496	10.1082	11.4555	14.3525	10.1529	9.59244	16.6369	12.4763	5.05906	12.0453	10.2772	4.107	7.27601	3.0971	2.58331	4.40899	3.19788	5.88324	1.17683	0	4.07668
ENSGALG00000026491	TMEM17	2.30465	2.22281	1.40388	1.97584	1.43237	1.53401	1.21757	2.04345	1.26344	1.11446	0.824408	0.758025	2.2093	0.886163	1.40653	0.685811	0	1.05032	0	0	2.44222
ENSGALG00000051398	TMEM14CL	18.0789	19.0934	18.5905	16.2829	17.7575	18.0854	20.993	23.7376	22.0699	19.7086	20.7302	12.7827	17.9791	17.421	16.1123	14.8128	13.0847	9.54167	11.0357	15.5324	17.0603
ENSGALG00000019894	TMEM14A	86.7212	106.519	83.9543	88.8745	93.2081	93.5583	105.221	83.8162	65.5216	123.141	93.2633	5.78184	12.7125	8.39707	9.57267	11.4164	3.67062	9.06613	14.2703	0	19.1161
ENSGALG00000004749	TMEM11	17.6062	17.5981	18.9503	13.6966	13.2941	16.2648	19.6644	16.1886	16.6004	15.5602	14.9853	7.58567	17.3211	15.425	12.3065	10.9564	9.80221	10.3028	16.9997	15.5884	16.3698
ENSGALG00000005908	TMEM9B	40.2281	41.146	34.9804	47.1889	52.4082	36.7007	71.687	56.434	62.9452	52.4044	52.4137	14.5408	17.4269	17.9753	18.5111	19.6596	13.8818	18.2915	20.3607	16.285	17.7307
ENSGALG00000000226	TMEM9	1.09666	0.413491	0.742023	0.760212	0.485765	0.852703	1.1773	0.854193	0.594437	0.972889	0.847846	0	1.13211	2.11793	1.01758	1.02186	0	2.03418	0	0	1.06767
ENSGALG00000021520	TMEM8C	0	0	0	0	0	0	0	0	0	0	0	0	0	0	0	0	0	0	0	0	0
ENSGALG00000002386	TMEM8B	0.800929	0.303587	0.318981	0.811611	0.417845	0.406051	0.611795	0.571056	0.457336	0.336903	0.547327	0	0.106077	0.078456	0	0.270516	0	0.288868	0	0	0
ENSGALG00000026188	TMEM8A	1.18226	1.0017	2.62495	1.06735	2.53408	1.18968	1.80392	1.90457	1.85041	1.10235	1.57235	2.34186	5.81205	3.59494	0.910649	1.55216	0	2.14224	1.64062	0	1.97984
ENSGALG00000007759	TMEFF2	13.3953	9.17535	6.91634	8.07349	8.9097	8.58954	8.9346	10.787	12.7378	8.08531	11.1839	0	0.778898	3.41272	27.4068	20.3874	0	9.49998	2.03435	6.63711	5.19105
ENSGALG00000015722	TMED11	0	0.081045	0.033319	0.099049	0	0	0.135871	0	0	0	0	0	0.031499	0	0	0	0	0	0	0	0
ENSGALG00000010318	TMED10	70.051	55.2722	58.6595	60.1393	62.103	67.6258	108.994	91.7979	108.807	67.9048	83.6252	72.2181	112.773	92.3282	110.068	94.3327	54.401	62.0815	99.1972	106.329	97.0716
ENSGALG00000020410	TMED8	2.99116	1.76669	4.14223	2.1931	3.35612	2.26309	5.6702	3.42075	2.44972	3.13168	1.80291	11.097	3.93329	2.45079	5.05511	4.91696	0	3.88804	0	0	2.57988
ENSGALG00000028484	TMED7	21.6071	13.3283	15.6824	15.4657	16.8763	12.5769	23.3691	20.3421	15.4627	15.3779	15.0724	9.99414	12.8995	11.8534	15.1157	8.28478	11.1666	6.80145	15.547	19.4545	8.89063
ENSGALG00000000654	TMED6	0	0	0	0	0	0	0	0	0	0	0	0	0	0	0.318802	0	0	0.306	0	0	0
ENSGALG00000008272	TMED3	14.2976	15.3284	11.8164	10.1102	12.2087	16.1506	14.3717	17.6525	18.7781	14.5579	15.9088	8.6312	23.8583	19.6151	19.3114	26.0165	15.2891	10.7219	16.999	45.1048	16.6289
ENSGALG00000003307	TMED2	123.056	104.869	104.186	126.948	124.178	113.336	142.145	153.085	105.667	148.611	150.626	33.761	50.1374	50.1475	60.5897	54.713	28.0837	36.3046	48.0126	60.4923	54.6927
ENSGALG00000005904	TMED1	48.8875	32.9124	37.6579	36.7978	36.0382	37.8808	54.8645	41.3366	32.3697	41.8946	36.7464	47.0956	39.3565	42.8249	48.0885	29.3922	27.2005	25.044	36.1592	79.6749	32.9542
ENSGALG00000037776	TMCO6	5.07177	2.94469	2.80092	2.91719	3.61022	4.47769	3.98412	3.88743	4.27017	2.5191	2.43853	0	3.41178	0.939908	0	2.14231	0	1.28626	0	0	0.229686
ENSGALG00000004081	TMCO4	1.05071	0.75918	1.0984	0.529281	0.706134	0.755341	0.993362	0.814676	0.986556	0.521376	0.570351	0.770795	0.88799	0.263361	0.128414	0.752736	0	0.192733	0.487311	0	0.567498
ENSGALG00000016824	TMCO3	6.25037	5.68233	5.87856	7.28238	6.47878	6.26969	7.49301	5.66485	2.34249	7.28835	4.40558	2.68134	4.54712	1.87226	1.93259	2.57804	1.88975	1.6456	3.46869	0	1.86258
ENSGALG00000033460	TMCO1	36.7233	33.9991	27.1323	28.5066	31.715	30.7038	37.1923	48.5816	39.7538	40.4892	41.4888	6.01548	16.023	13.9644	12.4961	14.2441	8.6206	8.93033	7.36666	13.9836	10.9969
ENSGALG00000011320	TMCC3	2.34273	2.42942	3.80929	2.6057	3.40825	1.90811	2.99958	2.25843	1.79819	3.58321	2.70534	3.47094	4.42134	5.05048	2.85668	2.53114	0	3.28282	2.85279	0	5.20146
ENSGALG00000034281	TMCC2	6.50409	7.38276	9.52895	9.01427	8.29257	9.4794	10.1241	7.93704	9.73702	7.44128	7.42115	7.09546	23.9616	17.8043	19.8053	19.6744	4.10117	15.9926	13.8016	2.46925	20.1821
ENSGALG00000008487	TMCC1	3.25771	3.05882	3.79893	3.41639	3.22037	2.09178	4.09371	2.44862	3.36889	2.39948	2.49672	9.8215	7.1575	4.77937	5.69797	5.85207	3.94541	4.34122	5.44062	11.0888	3.42437
ENSGALG00000006889	TMC7	7.29255	17.6983	6.68646	9.07795	14.6692	10.929	12.256	16.9088	15.7559	17.9829	16.5078	1.55182	3.37724	1.86953	1.9999	2.16991	0	2.51675	3.52227	2.30045	1.44748
ENSGALG00000038875	TMC6	2.40398	0.724268	1.39933	1.95399	2.50492	1.25368	2.36905	2.66663	2.24658	1.33857	3.53471	1.08496	5.31365	1.59394	2.21724	4.09981	0	2.72808	0	6.13015	0.860167
ENSGALG00000006911	TMC5	0.819518	0	0	0	0	0	2.50705	0.126709	0	1.20221	0.422511	0	0	0	0	0	0	0	0	0	0
ENSGALG00000006376	TMC3	0.169954	0.250272	0.150042	0.335106	0.18818	0.189223	0.271322	1.26102	0.207731	0.170907	0.67355	0.108608	0.218166	0	0	0.122647	0	0.042814	0	0	0
ENSGALG00000042706	TMC2	0	0	0	0	0	0	0	0	0	0	0	0	0	0	0	0	0	0	0	0	0
ENSGALG00000015145	TMC1	0.05275	0	0.057316	0.049506	0.068014	0.0499	0.197631	0	0.344491	0	0.030471	0	0	0	0.435293	0	0	0	0	0	0
ENSGALG00000031426	TMBIM6	182.374	128.737	100.453	133.35	131.995	151.813	215.184	276.269	246.205	196.734	256.542	92.7078	288.16	214.65	179.475	181.221	39.0819	121.63	135.355	240.338	181.52
ENSGALG00000011436	TMBIM1	52.322	37.8887	32.4636	46.5061	40.257	47.1426	57.4916	62.8691	72.0836	48.6878	54.9659	51.0934	193.06	98.3848	88.0089	101.491	9.95153	60.9187	83.9069	90.1284	90.7398
ENSGALG00000009501	TMA16	25.2265	20.4711	30.5435	26.7337	27.7217	24.6968	24.8414	32.1295	39.6983	29.0114	27.8559	5.49121	16.1201	22.6075	10.2328	19.6821	15.6804	11.043	8.54688	0	13.7991
ENSGALG00000006568	TM9SF4	2.09108	1.47118	1.93926	2.38807	1.87127	1.78928	3.21382	2.32092	2.60961	1.85694	2.14636	1.32397	4.72514	4.64793	3.69682	5.3547	0	2.8727	4.16552	0	2.91612
ENSGALG00000005534	TM9SF3	49.5113	41.2651	43.3567	52.4089	45.5299	43.1639	71.8158	47.2108	32.0233	62.5752	40.5633	35.5245	44.6238	35.9182	43.5223	40.6357	26.3466	25.1095	42.154	67.5972	34.9132
ENSGALG00000006487	TM9SF2L	20.6586	19.1134	21.089	22.2938	19.2427	20.1294	29.8446	19.1704	14.4611	23.8862	14.7838	8.74792	24.1732	13.674	23.3852	21.9903	14.0492	11.2967	15.5632	29.7972	14.8286
ENSGALG00000016878	TM9SF2	35.5947	28.2667	31.3898	37.8805	34.6235	33.0321	63.0931	50.1476	32.4002	39.9612	30.5121	26.0515	36.8549	24.6745	40.4402	40.001	14.3373	21.1552	37.5616	31.0976	26.7885
ENSGALG00000014085	TM7SF3	3.57779	2.33296	2.73379	3.17744	3.0428	2.69721	3.38062	2.99241	3.484	3.1316	3.59566	1.83812	4.88739	1.49029	1.31414	1.45941	0	1.91087	2.90389	2.71154	1.81485
ENSGALG00000009305	TM7SF2	9.63751	5.35915	6.20733	5.86775	9.13912	6.56362	11.2679	10.5058	9.02904	8.07863	7.73485	8.69263	11.5817	11.6861	11.2511	9.10886	0	6.08259	6.61406	0	8.57264
ENSGALG00000029015	TM6SF2	3.96061	0	0	0	0	0.131744	0.812386	0.297309	0.113024	0	0.404095	0	0.510079	0.740564	0	0	0	0	0	0	0
ENSGALG00000006027	TM6SF1	3.30257	3.03157	1.78551	2.54311	2.39261	3.28114	2.34328	1.39217	0.984043	1.82488	2.43316	0	9.71283	8.12865	4.43083	13.9112	7.4735	3.25481	12.3072	19.6392	2.27842
ENSGALG00000006375	TM4SF19	0.580373	0.77155	0.591571	0.502101	0.349759	0.317437	0.745695	1.49233	0.631264	0.723092	1.26056	0	1.56615	0.229152	0	0.074597	0	0.106445	0	0	1.48334
ENSGALG00000038747	TM4SF18	10.4931	5.25431	9.59779	7.74033	6.89141	7.48802	7.71594	4.85883	2.88625	8.69698	5.57347	5.51618	14.5435	20.4379	9.57857	14.8116	6.13958	14.8375	14.2089	4.83369	15.233
ENSGALG00000010427	TM4SF4	1.84887	0	0	0	0	0	1.7394	0.145523	0	0.923158	0.260736	26.3751	21.0851	0	0	0	0	0	0	0	0
ENSGALG00000028629	TM4SF1a	0	0	0	0	0	0	0	0	0	0	0	0	0.291073	0	0	0	0	0	0	0	0
ENSGALG00000054252	TM4SF1	0.12646	0	0	0	0	0.186051	0	0.052075	0	0	0	0	0	0	0	0	0	0	0	0	0
ENSGALG00000026271	TM2D3	12.8654	15.3191	9.44881	16.3682	13.3225	10.7012	12.5181	15.5921	10.4834	11.0521	15.0917	0	8.6307	8.34661	4.89001	2.15472	0	5.72225	5.5565	0	7.99202
ENSGALG00000003356	TM2D2	22.5679	20.5462	14.3092	16.9637	16.022	16.9944	16.3663	14.8155	12.1544	14.8253	17.1986	1.54348	7.51978	6.51045	4.12489	6.26254	7.90119	3.59905	4.39548	18.223	7.4157
ENSGALG00000051415	TM2D1	15.3336	15.2311	15.4109	18.108	16.0775	20.5275	21.6672	19.2535	20.0138	15.562	21.0104	1.30984	7.60824	13.5798	7.73469	8.11193	1.78401	8.72312	6.23142	0	6.91055
ENSGALG00000002191	TLX3	0	0	0	0	0	0	0	0	0	0	0	0	0	0	0	0	0	0	0	0	0
ENSGALG00000007831	TLX1	0.053275	0.079543	0.222369	0.102954	0	0.157966	0	0.105019	0.078905	0.207277	0	0	0	0	0	0	0	0	0	0	0
ENSGALG00000033068	TLR21	1.58547	1.8936	1.72547	1.61367	1.30647	2.14461	1.27147	1.46653	1.9108	1.55101	1.46566	1.1007	1.8755	1.31519	3.06922	2.63744	1.77038	1.72341	2.91227	2.02948	3.4028
ENSGALG00000008166	TLR15	0.255113	0.086621	0.250599	0.277407	0.084256	0.355746	0.166658	0.131353	0.206804	0.207295	0.127532	0.340407	0.53454	0	0.210971	0.335195	0	0.120485	0	0	0.203949
ENSGALG00000016590	TLR7	1.12225	1.15153	1.77364	1.40276	1.53972	1.22488	1.01426	1.01466	1.21981	1.03417	0.565669	2.29657	2.08725	1.82077	3.09372	3.6336	5.88923	2.24344	4.06938	5.24939	1.99127
ENSGALG00000009392	TLR5	1.29256	1.0786	0.704947	1.16648	0.874146	0.796653	1.94113	1.25388	1.17525	0.785723	1.0462	1.30037	0.971595	0.646566	1.39229	0.969909	0.87373	0.651543	1.25186	0	0.817829
ENSGALG00000007001	TLR4	2.97793	4.05486	2.93869	4.30826	3.05483	5.60749	4.27179	3.75186	3.80423	3.5359	3.23075	2.60991	3.52751	3.28417	8.47342	3.36693	2.2314	2.88628	5.71148	4.0147	4.99699
ENSGALG00000013468	TLR3	2.34716	1.4185	1.28229	3.31953	2.93282	3.05453	2.8246	2.66523	2.11644	3.44985	3.43436	2.84573	2.96081	1.46568	1.82814	2.45833	1.49191	1.82527	1.46395	6.31585	1.60846
ENSGALG00000009239	TLR2B	1.72613	1.97102	1.87459	2.69072	2.07786	1.97631	3.18646	2.03563	1.69685	1.92275	1.77164	0.4593	1.23511	0.844573	1.00262	1.94131	0.298878	1.4226	1.35187	0	1.60828
ENSGALG00000034722	TLR2-1	2.2163	2.6704	3.84117	4.26654	3.92796	4.53422	5.38737	2.9413	3.50704	4.88581	4.00057	0.784333	2.68279	2.49634	3.47354	2.15376	1.34344	2.04321	4.75738	0	3.72942
ENSGALG00000017485	TLR1A	0.425628	0	0.332341	0.627044	0.323239	0.408697	0.255703	0.312122	0.394151	0.288832	0.415943	0.715404	0.988083	0.447691	0	1.16599	0.881014	0.924189	0	0	1.02754
ENSGALG00000006399	TLNRD1	59.3555	41.5794	48.0912	69.1763	49.2883	62.0573	74.4435	102.359	108.944	76.4028	97.5238	46.3291	47.9217	39.0102	45.5364	36.9477	24.7201	32.266	44.2136	37.3478	36.1102
ENSGALG00000003628	TLN2	3.21644	2.17981	3.2654	2.66882	2.8674	2.64789	3.7244	4.08961	3.38244	2.73922	2.59122	0.349083	0.841263	0.808931	1.05895	1.49142	0.356593	1.14609	1.06946	1.04095	0.852152
ENSGALG00000002548	TLN1	13.0399	14.7826	14.0182	13.5529	14.1958	17.3843	21.7505	21.4583	20.0162	15.6816	17.4683	23.0746	62.4664	39.588	46.8621	46.8727	6.98886	25.9245	36.443	35.0826	37.9152
ENSGALG00000005519	TLL2	0.695554	0.122941	0.123261	0.439805	0.752568	0.574884	0.42358	0.408683	0.812219	0.499806	0.091725	0	0	0	0	0	0	0	0	0	0
ENSGALG00000009567	TLL1	0.237781	0	0	0	0.10232	0.102757	0	0.076412	0.040943	0.08285	0.080134	1.37618	1.32182	1.04391	1.93857	1.40536	0	0.897707	1.14007	1.98889	1.73875
ENSGALG00000000410	TLK2	2.51043	1.22521	1.54742	1.93233	3.52767	2.26326	5.02346	3.2336	5.35508	1.53822	1.95182	2.34557	12.5446	7.40194	4.62491	6.19388	0	5.90109	1.06381	0	3.46917
ENSGALG00000009569	TLK1	4.45162	3.81813	4.91142	3.97672	5.30939	3.67118	6.27137	6.62753	6.44702	4.5248	3.97157	4.75647	9.36608	8.76901	7.15317	7.27932	0.611041	5.20972	4.66202	0	9.27006
ENSGALG00000015184	TLE4Z1	8.03009	10.7398	10.7913	9.1257	8.00776	5.95173	15.3022	13.1568	11.8476	11.1786	10.901	1.34755	2.46685	2.45992	1.99515	2.06786	2.57163	1.34535	0.752167	0	1.88644
ENSGALG00000008120	TLE3	3.12241	1.66304	3.02856	1.68077	2.32909	3.31946	2.66368	2.76716	3.70773	1.87588	3.20779	1.78882	6.82589	1.2944	3.37418	5.63652	6.82662	2.49299	0.307528	2.07974	2.27981
ENSGALG00000033137	TLDC1	7.51703	5.87505	8.69155	6.97796	7.89394	6.52269	7.78379	7.0437	6.72727	6.4601	4.76779	1.90228	3.75214	5.03998	5.34454	4.75526	1.70664	3.64507	5.90845	3.05037	3.90377
ENSGALG00000021592	TLCD2	96.0639	92.8941	87.0591	109.242	109.243	103.547	128.664	152.59	191.954	151.115	139.112	1.59682	3.04133	3.08481	4.37698	3.76791	1.64867	4.12997	6.87801	19.4459	4.44625
ENSGALG00000003973	TLCD1	6.89356	6.53382	4.24635	3.58303	3.90524	4.91291	7.29281	6.56126	5.90976	5.05014	4.12678	6.38589	7.55077	11.6336	6.28981	12.7594	1.18597	8.58464	9.62869	3.2837	8.49051
ENSGALG00000005309	TKT	106.809	91.5097	85.3402	96.257	97.059	89.5772	125.798	111.082	151.234	112.528	118.723	13.061	21.3259	20.9666	26.9818	27.4058	17.2366	14.4954	30.3065	0	25.5035
ENSGALG00000037854	TKFC	17.05	11.949	9.17962	14.1584	7.93546	8.84861	10.067	9.69196	8.86595	7.87501	11.8304	0.650519	5.45559	1.2803	0	2.85567	0	4.12728	1.27208	0	0.295011
ENSGALG00000034216	TK2	7.51794	6.26472	14.7053	9.27755	16.8259	14.5385	16.4423	9.76788	9.68638	12.8769	9.7774	2.48371	3.75512	4.77343	2.72288	5.05989	0.797095	3.11671	4.46323	2.9202	3.26387
ENSGALG00000007191	TK1	10.1088	4.29061	8.1938	3.80069	6.66067	7.4699	11.3725	10.7932	7.61252	11.7116	9.53316	1.00641	3.03625	6.21414	3.15688	6.08431	1.33422	3.10146	3.48536	4.83194	2.75512
ENSGALG00000000748	TJP3	2.0192	1.36298	0.956352	1.61914	1.34919	1.41637	1.38593	1.3548	1.70995	1.00892	0.911863	0	1.19123	0.701648	0.132214	1.07113	0	0.190981	0	1.94755	1.03742
ENSGALG00000015109	TJP2	129.62	97.9239	144.466	89.8223	104.815	177.882	97.7649	160.506	107.534	150.014	83.7183	27.9559	19.8705	21.957	20.2404	17.2747	6.00421	18.33	29.6526	19.7403	19.55
ENSGALG00000042552	TJP1	13.0508	6.19081	8.02306	6.16822	11.6423	5.95402	8.08853	12.3991	11.791	5.91151	15.2199	52.5512	37.4921	46.6693	35.8054	30.6984	12.4633	33.4469	31.8874	27.785	30.8986
ENSGALG00000040224	TIRAP	13.2614	18.9572	11.3265	9.73604	10.6932	17.9653	19.2802	13.3307	14.4809	9.95933	17.1078	4.53755	11.8103	21.009	19.4615	9.60049	6.31142	7.29412	6.64774	5.99733	13.8834
ENSGALG00000015246	TIPRL	20.4294	15.8171	16.4827	16.5119	17.6251	15.4778	23.8171	21.6253	21.846	17.7659	19.345	9.26699	8.74773	10.7014	5.69203	9.90169	6.87842	7.98262	6.11984	4.94191	8.23779
ENSGALG00000007649	TIPIN	11.617	11.2362	7.87	7.62189	8.67115	5.97808	11.4081	9.03427	9.48056	7.25274	7.07848	5.17698	4.18302	6.65228	6.98527	6.30889	3.45061	6.0431	5.29276	6.89346	5.39285
ENSGALG00000010256	TIPARP	4.83002	4.90885	4.4872	4.7265	4.48801	3.44031	5.24029	6.24158	4.39184	5.10786	7.63302	0.957477	8.11934	3.28331	4.03542	4.80351	1.09092	1.96099	5.27059	7.89106	5.10858
ENSGALG00000017715	TINAGL1	12.9055	1.1894	2.20022	2.92645	3.35353	2.01366	3.79901	1.86968	3.49286	0.594951	2.94197	63.7975	186.724	108.168	68.3399	111.319	20.8603	70.7559	64.2932	27.6179	60.2303
ENSGALG00000016300	TINAG	54.5647	0.45893	0	0	0	0.2008	4.99662	1.10865	0	0.630889	1.79849	0	0.472874	0	1.89471	0.798752	0	0	0	0	0
ENSGALG00000004969	TIMP4	40.8053	34.1451	34.6482	44.1726	35.359	38.043	45.048	47.9685	27.0178	39.5298	26.8111	27.17	43.9629	45.8016	51.0583	45.7479	24.4033	25.8549	88.6448	69.1435	39.1264
ENSGALG00000028627	TIMP3	22.1554	23.144	26.5739	14.1919	17.714	16.0579	22.6765	23.0207	21.9259	17.8823	16.4208	97.4827	85.5631	80.7491	87.3364	83.9314	173.152	56.6673	88.0825	261.211	48.3464
ENSGALG00000027070	TIMP2	211.915	173.097	151.662	105.315	132.317	157.571	177.544	227.713	197.097	210.825	250.282	147.448	228.245	278.645	252.038	268.943	152.197	146.456	256.576	281.875	239.714
ENSGALG00000024480	TIMMDC1	23.5194	18.6854	21.0199	17.5949	15.5001	16.4085	21.9872	17.2282	19.1626	19.3385	18.5628	16.4164	21.4268	24.2926	27.7109	24.6928	14.548	16.3815	19.5029	38.0129	29.1945
ENSGALG00000044705	TIMM50	29.6147	30.995	24.5487	28.5222	28.6347	30.233	30.405	43.38	49.1714	31.2848	39.7647	2.54835	35.0935	25.6057	9.74522	28.2746	0	17.807	18.1169	0	27.3645
ENSGALG00000000352	TIMM44	6.68899	12.8247	9.74859	8.74784	9.01933	7.71959	8.48117	5.19293	5.89421	9.51214	8.67815	8.87507	8.99567	9.4426	11.4784	9.08565	13.3455	6.4826	11.8456	5.92984	9.90221
ENSGALG00000004383	TIMM22	17.2899	14.7862	13.3837	13.6979	14.4086	12.0777	15.0426	15.6771	12.8452	16.0634	16.364	0	9.46576	9.71426	9.40928	6.20244	1.80684	3.58037	6.90981	0	3.82677
ENSGALG00000013709	TIMM21	27.4785	30.686	26.1956	30.9362	30.5298	23.9595	35.929	33.7301	36.7741	37.1075	32.8817	1.06648	2.93625	7.66062	3.7346	4.21652	0	1.71484	6.5629	10.5982	4.09341
ENSGALG00000000086	TIMM17A	29.3905	23.318	27.9823	21.027	27.2798	22.9614	27.6981	28.3005	25.3471	27.6123	26.102	12.1647	18.4199	22.2755	21.1504	18.9487	13.0486	11.2263	19.6937	12.183	20.3041
ENSGALG00000028937	TIMM13	88.0733	109.534	86.5095	72.7365	82.467	88.3862	57.8564	78.017	50.6573	100.572	106.209	1.64501	13.6124	16.777	9.0599	16.6116	0	7.05293	7.89521	0	17.2113
ENSGALG00000004845	TIMM10	76.1186	93.6132	71.4455	48.8652	71.8249	83.6306	64.4056	69.324	72.936	74.1596	86.4156	7.72485	16.268	23.7672	19.8167	24.1114	3.71525	17.3553	7.91056	0	25.984
ENSGALG00000031966	TIMM9	10.0452	9.29612	7.20031	7.79462	8.3509	9.47067	10.0354	9.6716	12.0428	10.0836	10.2382	3.33878	3.37703	6.58666	4.56221	6.17093	6.27905	3.7955	6.92558	0	7.38869
ENSGALG00000004963	TIMM8A	34.3592	42.723	34.4515	23.8073	27.4938	31.0796	28.1401	30.6692	27.439	31.2305	24.7322	3.02096	8.87057	6.72527	7.78624	8.54532	3.66363	5.76459	7.36419	4.01544	4.62132
ENSGALG00000034688	TIMELESS	0.966819	0.731498	0.679549	0.691737	0.914281	0.751985	0.708632	0.756883	0.719458	0.319655	0.436579	0.392788	1.47211	0.435109	0.152706	0.726873	0.174542	0.528278	0.342086	0	0.373914
ENSGALG00000003876	TIMD4	1.03222	0.983619	1.5291	1.33253	1.94737	1.73663	2.93872	2.11321	0.688828	0.830494	1.41816	0.409014	1.57048	0.154412	0.515768	1.026	0.560395	0.351566	0.585345	0	0.209473
ENSGALG00000036792	TIGD5	1.01575	0.601049	0.405544	0.939834	0.811367	0.9352	1.41558	0.839562	1.1594	1.09741	0.533155	0.556396	1.04503	0.820021	1.35968	1.15648	0	0.617717	0.604667	3.36435	2.16729
ENSGALG00000012076	TIFA	0.58678	0.785089	0.577455	0.859707	0.504923	0.565305	0.967899	0.489526	0.747142	0.590814	0.469806	5.38052	5.74949	4.16898	4.44449	5.72511	5.93309	3.46018	4.9454	0	3.4849
ENSGALG00000009957	TIE1	3.07746	1.20938	4.4679	3.48057	2.124	13.3142	3.87357	16.7319	3.31089	3.0111	2.93838	27.799	56.5945	57.1321	38.7808	53.3462	2.44587	41.132	41.0237	27.8699	43.2459
ENSGALG00000006631	TICRR	1.99428	1.26484	1.61137	1.44205	1.96604	2.03852	1.50889	1.49792	1.74809	1.58536	1.71073	0.333242	0.605477	0.862239	1.05129	0.922427	0.595768	0.42931	0.259098	0	0.852501
ENSGALG00000026850	TICAM1	4.74083	3.98269	2.6715	3.01553	2.69904	3.45671	4.28632	4.69348	5.51558	3.74489	3.80524	10.0918	12.7353	11.8948	13.0815	10.3339	12.1729	7.68595	15.0997	3.07134	10.7673
ENSGALG00000036005	TIAM2	1.8097	1.64821	1.65198	2.01012	2.02399	1.87163	2.71416	1.57646	2.26047	1.71008	1.76512	3.32386	4.55145	4.75659	2.83816	5.44881	4.30367	2.08897	2.97082	4.0804	3.73803
ENSGALG00000015842	TIAM1	0.512111	0.827368	1.26591	0.709222	1.40516	0.812494	1.18219	1.04459	1.02031	0.534965	0.692987	0	1.74526	1.44816	1.25995	3.03677	0.552388	1.08796	0.812838	0	1.19081
ENSGALG00000009427	TIAL1	22.6704	19.469	19.7444	21.0958	20.3657	19.2984	26.9641	20.5933	17.1617	24.38	18.0124	6.00696	17.502	10.6531	14.8946	13.0992	3.51156	11.3412	13.3043	3.12314	14.9128
ENSGALG00000013879	TIA1	39.6539	48.2888	29.5676	28.244	27.753	41.528	40.1413	46.8326	43.793	45.5116	39.5198	17.8319	39.7257	27.9886	35.943	39.8931	60.8058	32.0349	38.3681	2.07512	32.8704
ENSGALG00000001529	THYN1	48.0029	43.2295	46.8562	38.8906	45.1595	49.0654	61.0355	52.747	83.6951	47.9192	49.3113	71.0622	82.739	101.981	129.539	118.772	43.9755	56.7533	82.6069	74.8152	94.1636
ENSGALG00000006751	THY1	60.4052	83.1888	45.2869	70.0098	63.0944	75.2124	63.0641	119.163	78.8605	148.932	101.447	73.2382	98.7852	107.259	202.75	138.065	98.0282	207.563	119.589	194.189	163.613
ENSGALG00000044813	THUMPD3	23.0677	19.661	20.4002	16.4353	20.2163	19.0835	21.9823	18.8534	18.4768	19.745	19.611	7.71637	23.5873	16.1951	13.092	15.4802	8.86659	10.0641	16.0261	11.2201	20.5513
ENSGALG00000009119	THUMPD2	7.15138	5.73803	5.36016	4.80037	5.5883	4.97045	5.76575	5.74746	5.54994	6.65534	5.22904	1.38621	0.925874	2.40891	3.48651	2.62861	0.912478	1.85527	0	0	0.724137
ENSGALG00000012362	THSD7B	1.03542	1.05211	1.48309	0.997994	0.986191	1.43783	1.72682	1.16787	1.42026	0.773125	1.08571	0	0	0	0	0	0	0	0	0	0
ENSGALG00000004087	THSD4	0.042519	0	0	0.039302	0.020551	0	0.093844	0	0.098983	0	0.022834	0	0.758268	0.827365	3.51436	4.60659	2.84714	0.447332	3.14314	3.97579	0.664945
ENSGALG00000028083	THSD1	0.273592	0.061193	0.305933	0.197121	0.340108	0.127235	0.114846	0.421827	0.206637	0.271563	0.229963	2.33735	2.25668	2.72058	3.43636	3.47768	0.990378	1.91176	3.61428	9.87728	3.52147
ENSGALG00000035803	THRSP	0	0.618871	0.255579	0.278699	0	0.272338	0.254585	0.583409	0.697198	0.739086	0.571255	408.191	434.376	469.634	313.714	302.776	195.427	205.427	438.06	297.821	457.889
ENSGALG00000011294	THRB	2.08728	2.97447	4.92465	4.90202	3.15344	1.99351	4.18413	1.41096	3.89307	3.21207	1.80947	0	0.189239	0.242977	0	0.385619	0	0.106923	0.609143	0	0
ENSGALG00000002144	THRAP3	24.5302	21.9287	19.3591	20.5075	23.0677	24.8806	25.5385	25.9632	28.4925	21.9082	27.3578	23.5755	51.7533	25.2577	29.8376	33.5385	18.7664	21.6348	33.6903	41.7842	35.6488
ENSGALG00000040017	THRA	5.78569	4.76618	3.70688	3.25292	3.30863	4.54219	6.55024	4.70451	4.13428	4.13685	5.43706	3.04114	27.4872	9.55248	7.445	11.0343	0.864889	5.35791	7.85432	6.54831	11.3248
ENSGALG00000025876	THPO	0	0.318834	0.161615	0	0.238277	0	0	0	0	0	0.293504	0	0.235567	1.11939	0	1.43785	0	0.588476	0	0	0
ENSGALG00000007299	THOC7	15.2302	12.9926	46.0318	21.7487	48.9443	21.7275	56.3443	42.9038	56.6714	45.0866	45.8045	19.0405	24.9484	29.2811	37.0514	34.7814	18.9621	18.772	30.6118	9.05099	21.5937
ENSGALG00000029223	THOC5	13.3814	13.8215	12.2226	12.9603	13.8319	14.7182	15.6247	16.1809	18.5289	15.0044	15.6198	1.99819	16.3218	13.3751	6.69088	15.2239	0	10.2379	7.31887	8.74879	11.8359
ENSGALG00000024172	THOC3	7.03591	5.16646	5.79053	4.55096	5.84377	6.13171	8.38899	8.24344	7.17101	6.49931	6.96849	0	18.5667	9.93993	9.26528	11.2422	0	5.89044	2.73773	4.20222	12.9968
ENSGALG00000008507	THOC2	5.34729	3.67467	5.50368	3.88457	4.80424	3.75517	6.46841	4.85941	8.4683	2.99514	3.66285	11.1827	19.9251	10.2382	9.80072	12.8783	12.5731	10.4381	10.694	0	11.8034
ENSGALG00000014915	THOC1	14.1653	12.4958	11.4614	11.7775	13.0808	15.2795	17.1627	16.3867	35.0712	14.4934	15.2203	11.6789	16.7238	14.7893	20.6422	18.7031	14.8331	12.0216	10.3924	0	20.601
ENSGALG00000015939	THNSL2	27.1371	12.3115	14.4625	11.8782	14.9465	12.6173	19.7693	14.864	18.8703	16.3961	15.4401	6.19365	10.7598	11.8411	8.38113	12.4327	3.03337	7.97107	8.31488	0	10.4476
ENSGALG00000007677	THNSL1	2.76129	1.75938	1.59574	1.55931	1.99368	2.04995	2.46443	1.88397	1.95286	1.40452	1.62833	1.11728	1.53153	2.1581	2.27367	2.07112	0	2.77367	2.24142	1.26808	3.40801
ENSGALG00000003722	THG1L	14.371	12.0346	13.6949	15.1051	13.8095	14.5453	14.6807	9.10069	6.69394	11.201	9.64171	1.03744	2.97204	4.69765	4.10205	6.05511	1.40515	4.33619	4.25164	6.16142	6.15031
ENSGALG00000000731	THEMIS2	0.607074	0.396144	0.449805	1.30829	0.985893	1.13524	0.37823	0.210247	0.628196	0.4462	0.304387	1.16736	4.4501	3.47952	3.79425	6.67605	7.5801	3.93266	6.73966	1.45709	5.62347
ENSGALG00000014821	THEMIS	0	0	0	0.075823	0	0	0	0.023561	0.034627	0	0	0	0.029983	0	0.11696	0	0	0	0	0	0
ENSGALG00000026039	THEM4	34.8358	52.7514	50.9514	35.3765	36.112	40.1272	19.4933	28.8705	20.4527	32.0783	33.4003	0	11.396	5.84607	0	6.31613	0	1.40918	0	0	4.82884
ENSGALG00000014804	THBS4	7.89908	17.4973	9.22883	6.10541	17.4025	12.1281	9.93597	6.71323	5.51802	4.2756	9.44829	0.875695	0	2.12025	0	2.31201	0	4.58995	1.07569	0	2.19726
ENSGALG00000011200	THBS2	0.099268	0	0.243702	0.430004	0.70621	0.330194	0.757421	0.28053	0.345447	0.452844	0.505436	0	0.304218	0.645764	0.961154	1.24235	0	0.76222	0.551491	0.829458	0.233029
ENSGALG00000009626	THBS1	2.13808	1.59602	1.56815	1.10854	1.68174	1.87813	2.24797	1.83984	1.08181	1.87642	0.842293	2.37212	2.98333	2.7335	4.57049	4.79449	1.32012	2.19049	3.17303	9.43994	1.4711
ENSGALG00000000838	THAP12	1.64323	1.29473	0.53479	0.882934	0.964776	0.884857	1.35982	0.88945	0.818981	0.641402	0.819549	2.07319	1.90277	1.26471	2.93423	1.39987	1.56213	0.922192	0.783035	0	1.52815
ENSGALG00000044141	THAP9	6.12518	5.11318	3.64617	4.26209	5.72909	5.40397	5.95418	5.8504	4.5031	3.38928	4.36163	1.8578	4.58326	3.53593	3.73988	4.62907	1.25172	3.11288	2.9931	9.31388	3.67133
ENSGALG00000036459	THAP7	6.26273	5.78184	16.493	13.9999	15.3719	18.5697	17.072	19.9091	23.8841	15.2412	18.7216	26.4677	28.2558	11.1588	12.63	19.0516	15.9957	15.1904	7.07463	2.46898	8.89487
ENSGALG00000009494	THAP5	12.7881	10.4454	11.0551	11.4735	11.4111	11.5084	13.58	11.0281	8.47838	10.5358	10.3984	4.69734	13.1808	9.75209	7.11024	8.39557	1.36566	7.19922	8.13813	12.7074	9.83127
ENSGALG00000006283	THAP4	12.2503	9.76023	7.73529	9.96079	8.21163	8.95435	12.9357	14.7322	14.0374	11.1366	12.0072	6.3677	15.4562	10.3786	8.58325	14.9084	1.47057	8.56946	10.9037	3.1121	11.1785
ENSGALG00000015385	THAP1	3.93465	3.20168	5.36019	4.2585	4.15832	2.35424	4.16617	3.72878	5.05794	4.38646	4.07039	0	2.35186	0.528686	6.1854	4.36778	0	6.10115	0	0	0.766153
ENSGALG00000009932	THADA	1.84194	0.587525	0.783994	1.03299	1.05879	1.00392	0.847173	0.851638	0.757312	0.931273	0.889642	0.519016	0.895463	0.846015	0.555401	1.42973	0.226228	1.02671	0.700269	0	0.492941
ENSGALG00000029648	TH	0	0	0	0	0	0	0	0	0	0	0	0	0	0	0	0	0	0	0	0	0
ENSGALG00000015340	TGS1	1.69966	1.81696	1.65627	1.16338	2.04672	1.69665	1.78507	1.73982	2.12983	1.78987	1.62522	1.83062	3.49487	2.79557	3.00367	3.36413	2.28245	1.12505	0.843815	0	2.67143
ENSGALG00000021232	TGM6	0	0	0	0	0	0	0	0	0	0	0	0	0	0	0	0	0	0	0	0	0
ENSGALG00000033171	TGM4	0.573541	0.13871	0.767778	0.623971	0.60184	1.10921	1.11993	0.9047	0.810971	1.43286	1.46965	0.358168	0.743546	0.229484	1.42195	1.75099	1.07773	0.6248	0	0	0.166394
ENSGALG00000006775	TGM2	8.76777	6.57242	3.72361	6.42093	6.25427	6.3552	4.36184	4.34108	4.57346	4.24629	3.32733	43.2971	109.238	63.3532	100.707	113.243	12.0176	46.7264	74.2202	73.8627	56.7135
ENSGALG00000024081	TGIF2	0.418315	0.298928	0.723181	0.453194	0.554834	0.561867	0.491653	0.243837	0.521307	0.332911	0.165715	0	3.8367	1.69836	1.13905	1.50871	0	0.719819	1.18044	0	0.943352
ENSGALG00000014795	TGIF1	8.32397	6.06453	3.95904	4.62217	4.55165	4.50493	5.80587	3.91765	2.46701	4.05565	1.16251	2.76273	5.03003	4.08556	2.53641	3.3703	0	2.28772	4.85699	6.13311	3.27456
ENSGALG00000016795	TGFBRAP1	0.411797	0.346844	1.00918	0.362117	0.326806	0.664027	0.835232	0.522757	0.603955	0.324043	0.264157	1.56465	1.83562	0.920446	0.745992	1.47686	0	1.22074	0.990319	0	0.750363
ENSGALG00000006038	TGFBR3	0.329536	0.357397	0.343755	0.438195	0.597935	0.427635	0.411425	0.116604	0.127304	0.176928	0.051642	31.4685	23.6536	21.8322	22.398	17.2307	2.5444	18.6214	27.248	7.82215	20.961
ENSGALG00000011442	TGFBR2	2.07272	1.06466	2.48653	1.38361	2.08009	1.43231	3.53098	1.41965	2.22212	1.48719	1.05766	29.3583	47.1214	38.3014	34.2263	26.4409	17.9054	28.7083	45.3775	21.1775	27.5103
ENSGALG00000033179	TGFBR1	5.07148	5.39354	4.54902	5.98919	4.91757	3.59959	8.56365	7.35437	7.05143	6.23179	6.47974	3.79215	7.13425	4.81214	3.12007	7.02081	2.13353	4.60625	4.54172	3.75215	3.49673
ENSGALG00000029429	TGFBI	11.3385	18.8117	20.1036	18.7578	16.2309	16.9744	21.4632	11.95	10.6176	18.9622	12.6802	11.0289	25.0365	26.2208	40.9762	30.6718	14.7301	20.2084	37.7002	25.5446	22.2108
ENSGALG00000010346	TGFB3	114.257	91.3787	96.9481	98.5415	107.063	101.74	136.054	126.184	216.488	153.479	155.349	11.0567	26.7846	35.9147	53.6617	62.2561	18.9242	18.9227	38.6526	97.8039	39.382
ENSGALG00000009612	TGFB2	36.0198	44.1705	31.4731	29.2941	29.6768	25.4083	39.8864	36.5459	35.5953	35.3994	34.2351	5.03759	6.87175	13.9483	16.6402	15.3181	15.3139	5.4484	8.09326	26.6588	9.90997
ENSGALG00000031325	TGFB1	27.939	41.3728	25.5274	31.4039	29.8008	42.448	22.1154	32.1329	35.2026	22.1148	34.3346	19.0719	49.7588	26.9181	28.1494	43.3375	10.5698	28.1161	26.3129	0	36.7173
ENSGALG00000024024	TGFA	1.93745	0	0	1.27627	0	1.03407	0	1.38524	0	0	0	0	0	0	0	0	0	0	0	0	0
ENSGALG00000016898	TGDS	6.34891	5.8585	6.09025	5.58868	6.03171	4.69817	8.68111	6.11695	4.09348	8.44168	7.58162	0.686461	2.48161	1.81079	0.829716	3.38832	0	1.22481	1.3831	0	2.28706
ENSGALG00000007485	TFR2	1.92017	0.575005	3.63909	0.798893	1.56249	0.550094	2.0808	1.48927	1.07575	0.90144	0.899691	4.57881	45.3297	8.15137	7.76729	8.07773	1.2901	4.34422	3.15824	5.94007	15.5617
ENSGALG00000009512	TFPI2	84.5148	144.043	81.3922	134.986	93.7876	78.7679	132.413	55.1655	52.1334	97.4462	67.4842	121.648	226.492	301.374	311.099	357.238	86.6219	194.386	345.362	431.419	282.156
ENSGALG00000002594	TFPI	2.90916	2.54667	3.59807	2.26823	2.06068	3.76392	2.98936	3.19315	2.0122	2.46349	1.39417	13.032	10.056	11.1197	5.46368	6.38898	4.87821	5.26962	7.20019	7.28695	13.6019
ENSGALG00000005623	TFIP11	11.1307	9.51354	6.15343	5.8057	5.97877	6.29285	8.46637	7.88853	10.0784	7.62901	7.33123	2.30679	8.00424	5.05846	5.6663	6.02376	2.18405	3.95843	5.33684	7.57095	10.9722
ENSGALG00000015299	TFG	38.8634	42.0089	35.2429	29.3846	31.3816	38.4006	40.1884	53.193	43.0732	41.1656	52.5548	6.02778	16.5427	14.6133	14.3045	15.7235	8.20133	11.9188	11.9981	6.02823	11.7526
ENSGALG00000016165	TFF2	0	0	0	0	0	0	0	0	0	0	0	0	0	0	0	0	0	0	0	0	0
ENSGALG00000040557	TFEC	0.373379	0	0.166103	0.247782	0.32297	0.164374	0.282462	0.248158	0.132381	0.279276	0.075269	0	0	0.292216	0	0.48736	0	0	0	0	0.259606
ENSGALG00000039878	TFEB	18.5459	18.1277	17.3593	14.8933	16.2427	17.0315	18.7032	16.164	14.1576	17.236	11.5502	3.38371	8.98841	4.46077	3.7555	5.05445	1.71877	2.90159	3.35368	6.18125	4.58146
ENSGALG00000025759	TFDP2	2.79193	2.55059	2.28613	2.07242	2.62051	2.23967	2.65445	2.43865	2.07772	2.59793	1.84532	3.58253	3.05379	4.88199	3.59377	3.31943	4.887	2.26417	3.0156	3.75397	3.29906
ENSGALG00000016823	TFDP1	6.69604	5.04019	6.19423	4.96607	6.929	5.5742	9.27333	6.47646	4.09098	8.46074	6.45614	1.28986	8.41061	3.11303	2.13761	4.98499	3.66924	3.06378	4.92955	5.79062	4.18532
ENSGALG00000011635	TFCP2L1	0.57188	0	0	0	0	0	0	0	0	0	0	0	0	0.312719	0	0.713997	0	0	0	0	0
ENSGALG00000035530	TFCP2	6.17215	5.11876	4.01151	4.44422	6.26645	5.92197	9.92721	9.11387	11.0599	6.20613	7.0832	6.62965	15.8545	11.4667	10.0953	11.0296	6.16489	7.61036	8.28104	5.69654	9.19186
ENSGALG00000010651	TFB2M	7.17948	5.45255	5.56359	5.15871	7.31589	5.93046	8.8792	7.51714	5.28672	7.47067	6.77819	1.11348	10.541	3.84044	5.4918	3.96383	1.40869	2.97182	8.06904	3.84377	5.4452
ENSGALG00000013647	TFB1M	9.36312	7.49892	7.52684	7.82564	8.36474	7.27437	8.98348	7.79879	7.98159	8.06448	7.95906	1.72113	1.52194	2.34014	2.14712	3.48597	0	0.896984	1.59656	0	3.6237
ENSGALG00000027823	TFAP4	11.5868	9.46077	10.0982	9.95201	8.38874	15.5739	14.0766	15.8382	14.8167	10.7254	9.88054	3.91702	12.3189	3.85361	1.18677	10.8869	0	6.50752	5.67403	0	6.69386
ENSGALG00000039497	TFAP2E	0	0	0	0	0	0	0	0	0	0	0	0	0	0	0	0	0	0.218284	0	0	0
ENSGALG00000019842	TFAP2D	0	0	0	0	0	0	0	0	0	0	0	0	0	0	0	0	0	0	0	0	0
ENSGALG00000007690	TFAP2C	0	0	0	0	0	0	0	0	0	0	0	0	0	0	0	0.093442	0	0	0	0	0
ENSGALG00000016680	TFAP2B	2.41988	0.086649	0.828792	0.37782	1.02585	0.511919	0.549252	0.270382	0.569176	0.184133	0.167687	0	0	0	1.24657	5.40027	0	0.177513	0	5.95566	1.34629
ENSGALG00000012775	TFAP2A	0.080862	0.217829	0.07913	0	0.115139	0	0.121873	0.044135	0.175771	0	0	0	0	0	0	0.148702	0	0	0	0	0.182721
ENSGALG00000002703	TFAM	39.7889	35.1994	33.2884	27.3267	31.4295	34.3764	41.8022	34.6726	41.0445	36.846	34.0194	31.2089	29.3574	31.7338	29.3715	31.642	4.65432	24.0854	28.4109	0	27.2621
ENSGALG00000006453	TF	120.15	66.5687	136.06	106.643	130.469	118.035	284.953	136.747	179.638	179.598	118.657	126.186	172.257	30.9772	52.9514	67.9197	50.4743	22.2825	101.634	101.798	48.5873
ENSGALG00000003832	TEX264	18.1605	14.4451	11.6418	12.4208	11.9768	15.893	19.2206	24.0595	23.3821	19.4193	21.1838	7.38556	25.8594	19.962	16.125	21.2289	7.22259	14.1691	15.4122	5.7885	19.2106
ENSGALG00000016863	TEX30	3.37102	3.66514	2.26771	2.61575	2.15302	1.67772	2.28434	1.68496	1.55705	1.28902	2.00038	0	0	0.929373	1.30443	0.422048	0	0	0	0	0.870756
ENSGALG00000048129	TEX12	0.598968	0.674577	1.14935	1.2117	0.541735	0.916623	0.728375	0.394503	0	0.806897	0.213587	0	0.47061	0	0	0.125107	0	0	0	0	0
ENSGALG00000013438	TEX10	5.20688	4.16011	6.18378	5.21475	5.22749	5.73302	6.98775	5.97716	5.77745	4.84047	6.02001	1.71484	4.39668	3.76348	4.10336	4.89267	0	3.20913	5.02563	2.98833	5.79059
ENSGALG00000042476	TEX9	4.54889	4.7941	3.96088	6.46766	5.99691	5.46451	4.83236	2.65	4.96513	4.20715	3.34655	0	1.42396	0.348683	0	1.65225	0	0.234856	0	0	2.09321
ENSGALG00000003496	TEX2	5.11199	4.76879	4.27507	6.31879	6.44716	4.29723	11.5511	10.9377	11.1167	4.93537	7.12356	16.6902	20.3893	11.0314	16.483	6.77165	1.28643	8.48899	8.78133	5.55173	9.22939
ENSGALG00000010592	TET2	0.865099	0.723623	2.06115	0.826132	1.08376	0.691771	1.22243	0.721472	1.54664	0.797962	0.393944	7.8561	4.4512	3.4276	3.94547	3.84725	3.58861	3.84675	2.63214	0	3.75001
ENSGALG00000041774	TESMIN	0	0	0	0	0	0	0	0	0	0	0	0	0	0	0	0	0	0	0	0	0
ENSGALG00000010230	TESK2	1.2828	0.493851	1.3372	1.28671	1.23056	0.854671	1.02235	0.542762	1.34619	1.06835	1.05699	1.6214	2.33679	0.986471	0.664095	1.81606	0	0.764815	1.22461	0	0.398278
ENSGALG00000027658	TESK1	2.45737	1.72761	2.34963	1.98938	2.5357	2.36203	2.85971	3.86721	3.77863	2.47925	3.69742	0.708557	3.40387	2.07559	2.51889	4.64637	0	2.15361	1.41606	2.77566	1.9645
ENSGALG00000008206	TESC	3.14388	4.14202	1.42197	4.58892	2.6545	3.11097	2.77803	1.91456	2.10821	1.84736	2.86864	0	11.1824	0	0	2.45654	0	1.29578	0	0	2.83556
ENSGALG00000031934	TES	1.92756	1.66817	2.30151	0.604886	0.543755	1.10645	4.49332	0.941611	1.80575	1.0697	0.330012	3.48394	5.07364	7.86655	10.2176	7.52435	10.746	4.01812	1.42285	0	3.28624
ENSGALG00000013183	TERT	1.66629	0.054319	0.02787	0.093365	0.133649	0.053531	0.209799	0.045521	0.05074	0.151304	0.233585	0	0.065242	0	0	0.025076	0	0	0	0	0
ENSGALG00000000903	TERF2IP	28.5863	29.6974	28.6767	31.9598	25.986	25.6674	31.854	28.541	16.6278	30.3705	25.7018	17.1864	23.9184	20.4824	25.6583	19.089	9.23261	16.9042	28.7815	16.8526	22.1158
ENSGALG00000000657	TERF2	9.42187	10.2021	7.88974	8.24683	8.96428	9.43568	10.9192	10.3386	10.2254	8.45219	9.33125	4.63179	7.68978	6.87379	5.78077	7.47809	3.02636	7.01794	8.0157	3.27989	6.47356
ENSGALG00000037453	TERF1	4.96801	4.5961	3.59396	5.22893	6.70125	4.58564	7.16421	4.74875	3.65024	5.04694	4.71538	0	0.376028	0.513609	0.806132	0.764884	0	0.774505	1.11283	6.91309	0.453789
ENSGALG00000005214	TERB1	1.465	0.65294	0.988916	0.425716	0.490629	0.884587	1.41465	0.5807	0.599048	0.631651	0.425627	0	0.029207	0.21003	0.231354	0.496916	0	0.080659	0.081993	0.667821	0
ENSGALG00000044464	TEPSIN	10.0334	9.68995	11.1682	10.3405	10.6331	10.2622	7.98196	9.52828	12.2146	11.4958	13.1736	1.63382	36.3604	11.5112	7.49045	11.4123	0	9.73054	7.74929	0	17.2199
ENSGALG00000007157	TENT5D	0.342233	0.445042	0.402339	0.278603	0.249386	0.324979	0.523479	0.381274	0.840398	0.625052	0.459387	0	0.782378	0.381607	0	0.472198	0	0.394253	0	0	0.446021
ENSGALG00000014453	TENT5C	0.122685	0.339365	0.348536	0.293491	0.237666	0.144259	0.328389	0.119478	0.087285	0.147598	0	1.85797	1.15449	0.876955	1.49958	0.973612	0	0.629122	3.01464	0	1.27637
ENSGALG00000036117	TENT5B	2.40514	1.6115	0.877749	1.67033	1.79299	1.74187	4.34063	3.82564	3.63864	2.51633	4.72939	1.75598	7.79777	4.42547	4.89288	9.9647	0	2.63136	0	27.3539	1.90804
ENSGALG00000031851	TENT4B	7.41163	6.40442	4.80162	5.76359	4.65519	5.46172	6.42147	6.89352	8.64969	7.4943	7.18871	2.41123	9.03555	3.70084	7.9361	6.28407	0	4.10711	3.8845	0	7.19089
ENSGALG00000014810	TENT2	15.4549	13.6591	14.0486	14.669	15.5104	9.09669	15.5864	11.9274	8.94182	13.4107	11.2445	11.407	13.3695	9.0982	10.8038	11.4615	8.82447	7.87638	10.8533	0	10.6716
ENSGALG00000033966	TENM4	0.679413	0.380204	0.257629	0.428996	0.538834	0.525413	0.854849	0.470776	0.736906	0.469483	0.399047	0.393053	1.10197	1.03546	0.938806	1.02819	0.10837	0.7972	1.53436	1.98855	0.827952
ENSGALG00000030065	TENM3	2.76281	1.71775	1.97106	2.40034	2.04745	2.17876	3.86117	2.43257	2.6657	2.23701	2.02251	1.12268	0.729302	0.907055	1.55627	1.29372	0	1.10923	1.68922	2.86951	1.6399
ENSGALG00000001768	TENM2	6.30681	6.64593	6.92737	7.17602	6.96031	7.39033	8.76412	8.9444	9.13038	8.09566	6.66504	0.160216	0.072756	0.174553	0.274284	0.111807	0	0.610811	0.173382	2.69239	0.41662
ENSGALG00000008442	TENM1	0.219488	0.306081	0.709575	0.293991	0.612113	0.39766	0.506881	0.266701	0.403348	0.469938	0.205319	0	0	0.086079	0	0	0	0.215564	0	0	0.082965
ENSGALG00000002116	TEN1	1.11835	0.479816	0.486664	0.360602	0.601423	0.497796	0.632641	0.464608	0.290325	0.471036	0.428212	0.638674	0.23515	0	0	0.266532	1.58918	0.889246	0	0	0.429399
ENSGALG00000009297	TELO2	1.53029	0.743909	0.412091	0.813153	1.13822	0.925576	1.25691	0.71225	1.15201	0.917371	0.459289	0	0.742097	0.175577	0	1.00594	0	0.730178	0	0	0.162593
ENSGALG00000007257	TEKT5	0.157188	0	0	0	0.074981	0.052286	0.069498	0.058156	0.15996	0.068608	0.040005	0	0.056333	0	0	0	0	0	0	0	0
ENSGALG00000001348	TEKT3	0.417202	0.311807	0.428642	0.0959	0.43838	1.24881	0.051764	0.806945	0.182354	0.449732	0.308486	0	0.129693	0	0	0.052468	0	0	0	0	0.454961
ENSGALG00000002319	TEKT2	0.753894	0.856447	1.40437	2.14825	1.31861	0.6135	1.42715	1.23948	1.12745	0.601287	1.90289	0	0	0	0	0.530292	2.20968	0	1.3189	0	0
ENSGALG00000006064	TEKT1	0.775432	0.386596	0.040151	0.194082	0.232701	0.036092	0.055824	0.120033	0.045057	0.158386	0.230433	0	0	0	0	0.038079	0	0.10779	0	0	0
ENSGALG00000001840	TEK	2.71363	1.55536	1.74488	1.72716	1.35005	1.22609	1.87613	1.29774	1.28938	1.79278	1.19979	27.9969	29.8234	30.928	26.7471	24.0559	7.25449	26.5392	39.3618	0.738743	23.5084
ENSGALG00000011958	TEF	14.0272	14.6367	22.3663	17.1061	20.4264	15.9131	18.9074	13.0891	15.115	17.74	11.8311	12.3808	25.1088	23.4248	19.2989	30.1142	7.22587	19.3512	39.3331	28.0218	20.0893
ENSGALG00000027492	TEDC1	0.85037	0.956255	0.934525	0.884822	1.3354	1.37131	1.90147	1.09494	1.16581	1.79707	1.24413	0	0.897615	0.734034	0.742914	2.23414	0	0.728292	0	0	0.752225
ENSGALG00000008802	TECTB	0	0	0	0	0	0	0	0	0	0	0	0	0	0	0	0	0	0	0	0	0
ENSGALG00000040857	TECTA	0.262536	0.247027	0	0.038337	0.018666	0.013173	0	0.055478	0.05444	0.046866	0.095505	0	0.061366	0	0	0	0	0	0	0	0
ENSGALG00000038771	TECRL	1.16996	0.497967	0.768494	0.513118	1.24497	0.218909	0.147654	0.070717	0.328919	0.132767	0.760533	0	0.121422	1.91616	0.921788	0.214149	0	0.661486	0	0	0
ENSGALG00000011373	TECPR2	5.57308	5.74985	6.25207	5.02969	6.3521	6.05153	7.3243	5.19204	5.95302	5.7727	4.76416	1.14627	4.37331	1.47937	1.56659	3.06136	1.1033	1.62741	1.87599	0	2.88924
ENSGALG00000003507	TECPR1	4.01994	3.47681	5.44193	4.57446	5.03797	4.85503	7.60524	4.33792	5.99782	4.94861	4.19889	1.09816	3.55418	3.45137	2.49605	4.74234	0	3.42951	4.10959	0	2.74654
ENSGALG00000014124	TEC	0.882372	0.412608	0.717682	0.587814	0.481655	0.465722	0.697855	0.394763	0.345464	0.458012	0.464853	1.14581	5.9496	4.3737	3.27046	6.00823	0	4.57986	1.19118	0	6.72739
ENSGALG00000014342	TEAD4	13.4311	19.2829	13.2513	17.4186	17.6076	12.2856	16.9779	17.7572	21.7891	16.764	16.518	1.38527	15.1129	20.1195	15.4447	17.2523	0.804849	13.4477	10.6259	0	13.3906
ENSGALG00000043513	TEAD3	0.412456	0.633525	0.319249	0.421446	0.454481	0.121605	0.532136	0.391912	0.830176	0.163777	0.421521	3.42853	4.17974	2.04116	2.05067	5.71273	0	0.500083	0.906906	0	2.57865
ENSGALG00000005415	TEAD1	0.557161	0.737635	1.46343	0.864096	1.00941	1.10403	1.76938	0.531646	0.489194	0.967587	0.322383	1.95635	3.2033	1.62976	1.78959	2.49702	0.381559	1.16549	2.47032	0	1.04746
ENSGALG00000016356	TDRP	6.50347	4.46735	6.33025	4.01052	4.30383	4.29029	6.94561	3.77625	1.72838	4.79314	3.98556	0	1.55208	3.06899	0.668367	2.30743	0	1.7633	1.84119	0	1.04837
ENSGALG00000031812	TDRKH	0.62936	0.737367	1.32801	0.615193	0.691393	0.987434	0.738042	1.13878	2.1118	0.681985	0.399392	0	0	0	0	0	0	0	0	0	0.213215
ENSGALG00000016492	TDRD15	0	0	0	0	0	0	0	0	0	0	0	0	0	0	0	0	0	0.016447	0	0	0
ENSGALG00000011565	TDRD9	0	0	0.07151	0	0	0.037391	0	0.032935	0	0	0	0	0	0	0	0.069277	0	0	0	0	0
ENSGALG00000012350	TDRD7	8.38705	6.62354	6.38767	6.16654	7.00766	5.38713	7.90798	7.20353	7.82217	7.95346	6.82063	5.33973	6.24872	7.28547	9.10637	5.66764	3.97424	7.23811	8.38606	5.39114	10.5558
ENSGALG00000033634	TDRD5	0	0	0	0	0	0	0	0	0	0	0	0	0	0	0	0	0	0	0	0	0
ENSGALG00000016936	TDRD3	13.4933	14.0634	13.0733	13.5847	15.2236	14.9555	18.5982	17.9951	28.6332	15.7843	14.4696	8.46153	11.0846	14.4681	13.8078	12.6752	4.55851	9.0345	10.8658	13.9267	11.5106
ENSGALG00000046180	TDRD1	0	0	0	0.048363	0	0	0	0	0	0	0.142269	0	0.049767	0	0	0	0	0	0	0	0
ENSGALG00000013637	TDP2	11.8373	11.6154	14.2404	13.1256	13.5298	13.6071	16.5005	12.9936	12.6295	13.2789	12.4749	16.9783	16.315	15.8015	17.1923	13.8193	3.63041	9.60661	18.6632	22.5927	22.1501
ENSGALG00000010669	TDP1	2.58744	2.26719	3.13751	2.41024	4.53897	3.63987	3.78938	2.9731	2.99551	2.59522	2.43508	0	0.56997	0.649852	0	1.35312	0	0.768762	0.53409	0	0.260777
ENSGALG00000035207	TDO2	0.875762	0.314266	0.242603	0.309893	0.22221	0.548751	0.245738	0.301737	0.272826	0.448598	0.143676	2.85703	7.40676	0.244435	0	0.3984	0	0.512091	0.653846	0	0.392307
ENSGALG00000031457	TDG	5.24095	4.48408	5.75884	4.86897	5.37063	4.75269	6.0605	5.16507	4.74185	5.46791	5.87465	3.91765	4.35082	3.61435	3.3789	4.47427	1.03209	2.73521	3.34233	1.39667	4.24338
ENSGALG00000010517	TCTN3	17.8435	15.7631	12.1265	12.3896	15.7387	14.5349	18.5556	15.5059	11.2876	16.8671	17.4052	2.78256	9.17839	7.11324	5.41658	11.1914	2.47372	4.55493	4.87915	9.06341	6.85044
ENSGALG00000023683	TCTN2	9.68364	7.82379	7.77177	8.1856	10.5909	8.04754	13.2646	10.2988	8.80019	9.87366	11.454	0	1.82707	2.15591	1.05881	5.33871	0	2.22107	3.90317	0	3.41129
ENSGALG00000041861	TCTN1	1.80411	0.160033	5.91174	7.16887	7.29741	7.07185	6.79175	4.85064	6.01554	6.06137	5.00371	2.41998	3.40016	3.1213	2.81243	3.95759	2.45967	2.72243	4.1248	17.8291	3.53158
ENSGALG00000011189	TCTE3	6.5271	6.28417	6.53123	6.0622	7.00183	4.44756	6.86534	5.18712	5.05667	8.13158	4.05301	0	0.440403	0.118552	0	0.43822	0	0	0	0	0
ENSGALG00000010165	TCTE1	0.575225	0.064766	0.1053	0.079276	0.04019	0	0.110647	0.110109	0	0	0.360767	0	0.201296	0	0	0.081819	0	0	0	0	0
ENSGALG00000012658	TCP11L2	19.3519	17.4234	15.5373	19.8985	16.9046	13.8331	16.3788	17.1445	10.5254	16.7102	14.0521	7.63125	11.6558	10.5389	6.9225	10.2555	3.28372	9.1525	14.6221	3.56799	7.41967
ENSGALG00000011688	TCP11L1	16.5658	18.4929	22.447	14.7939	15.2227	17.0198	19.8817	12.6024	11.6363	22.5926	14.8321	2.01795	3.33669	3.88908	2.85433	5.09921	2.2644	2.82284	3.45845	1.20342	5.15327
ENSGALG00000011637	TCP1	72.8463	66.2063	62.3319	63.6006	56.7414	56.0905	118.586	106.201	113.74	89.5569	108.77	27.0969	36.8262	43.8787	41.4115	46.6116	23.6833	33.2579	43.856	62.5557	50.5036
ENSGALG00000005535	TCOF1	15.1165	18.067	14.503	8.66328	9.45808	11.777	13.5026	15.3097	15.3802	12.9609	14.6774	5.55262	17.2219	19.417	17.5105	14.8002	9.56094	11.7686	10.9916	12.4824	11.15
ENSGALG00000048285	TCN2	12.7771	8.82119	6.05669	5.55621	6.44739	6.64774	6.54142	7.24726	4.50429	6.9531	7.41319	0	13.5449	7.21525	5.74909	12.1622	0	6.85686	6.23941	0	8.61246
ENSGALG00000036069	TCIRG1	5.08636	4.76322	4.91941	5.9131	5.22555	7.20029	7.0844	8.61877	10.599	7.46486	9.6067	0.965998	10.1635	6.16977	6.64476	11.2212	1.52327	7.25034	2.87596	0	6.12472
ENSGALG00000024083	TCIM	11.8333	12.3248	10.5745	15.0785	13.4009	13.0449	5.57811	6.70374	5.93739	6.09879	4.39614	45.6836	175.948	69.5985	47.2276	90.1214	31.0119	47.591	68.2446	52.5626	111.92
ENSGALG00000045499	TCFL5	0.189352	0	0.275718	0.160072	0.052953	0.366509	0.307332	0.170424	0.324428	0.128186	0	0	0	0	0	0	0	0	0	0	0
ENSGALG00000000129	TCF25	21.155	19.179	19.8713	19.1355	19.7081	20.6564	25.6534	20.7348	24.9147	17.1725	18.7381	9.80804	30.1806	20.0335	20.5374	21.5092	20.9132	14.1846	18.0931	0	20.5933
ENSGALG00000040355	TCF24	1.12685	0.403698	0.128463	0	0.124208	0.076858	0	0.238854	0	0	0.157831	1.30349	17.1938	15.4878	1.77689	2.04256	0	1.03263	3.5307	0	7.70991
ENSGALG00000029024	TCF21	6.76481	0	0	0.181405	0	0	0.653489	0	0	0	0	0.651228	1.2073	0.765719	0	0.360349	0	0.713676	0	0	0.947194
ENSGALG00000011878	TCF20	3.33828	2.77704	3.10837	2.70237	2.78713	3.06631	4.2636	3.44648	4.60596	3.30297	2.85216	5.42759	6.13486	4.49035	5.43261	5.59746	3.41546	4.88094	4.62299	7.44028	5.77337
ENSGALG00000026276	TCF15	1.61424	0.838752	0.977736	0.925549	1.02851	1.50369	0.497854	0.523215	0.49078	0.666549	0.866499	9.67596	42.1992	22.2332	5.80505	22.5115	9.00037	6.30138	5.23955	0	20.2193
ENSGALG00000004304	TCF12	30.0465	35.0066	77.5925	76.7748	70.1285	68.6893	91.1384	71.5998	17.9439	84.9689	68.1934	36.6348	34.2867	31.9963	57.5205	46.0562	20.7684	24.8194	65.6651	70.7656	33.4875
ENSGALG00000008883	TCF7L2	14.2845	16.9318	17.5514	15.5319	14.2126	15.2419	14.598	13.1254	10.5796	16.9094	16.457	21.0579	13.0486	7.50535	12.0596	8.38317	23.9967	8.58615	10.224	20.1146	8.06499
ENSGALG00000032656	TCF7L1	1.88257	1.53753	1.45566	2.12864	2.50474	4.04693	3.31648	3.13641	4.68745	1.49833	2.08644	5.59135	15.1888	6.65296	8.90463	11.2955	2.16771	8.3179	5.70269	2.80976	8.5454
ENSGALG00000006480	TCF7	0	0	0	0	0.089158	0	0	0	0	0	0	0	0.954654	0	0	0.41435	0	0	0	0	0
ENSGALG00000001093	TCF3	4.27002	4.49609	7.70093	5.15379	6.68659	6.26226	7.14008	4.45566	7.9278	6.07097	4.49083	20.3686	34.9895	27.4697	15.7194	28.3273	5.47278	26.2901	14.4036	8.00826	25.6225
ENSGALG00000010470	TCERG1L	5.47412	5.06603	3.91635	4.26932	3.95647	4.0092	4.24199	4.52998	4.48809	3.85461	3.92749	0	0	0.047564	0.107218	0.073081	0	1.05531	0.395368	1.25785	0.230588
ENSGALG00000007528	TCERG1	7.71573	5.11075	6.32314	6.73038	8.27014	8.3067	10.049	8.72383	13.8562	6.13311	7.95736	27.7585	19.1355	14.4767	17.2516	21.1909	9.17633	13.7622	16.9822	10.8657	21.3677
ENSGALG00000034625	TCEB3	4.46915	4.43258	4.58901	4.51198	4.39104	4.48092	5.5933	5.49622	6.94719	4.68236	4.78792	3.80597	8.13582	5.2501	6.39538	7.13335	3.42025	4.41691	6.7296	6.93268	7.56211
ENSGALG00000010749	TCEANC2	4.61641	5.84042	4.12988	3.48462	4.14539	6.5777	6.23321	3.97109	6.25708	4.48537	4.11165	1.10573	5.65327	3.29914	3.33006	3.99961	0	2.82333	4.0106	0	5.28145
ENSGALG00000016581	TCEANC	11.4634	10.8742	9.04575	8.86547	10.9289	8.43469	9.83782	8.43467	10.0896	9.87481	9.26789	1.73393	3.01359	4.61666	2.97697	4.91364	2.94808	2.58327	6.47306	3.12819	4.17047
ENSGALG00000050173	TCEA3	12.6658	1.73416	0.859725	0.808061	0.872276	0.836544	1.37185	0.715802	1.04435	0.629719	1.22768	3.24815	4.72206	5.46927	6.091	6.36437	0	1.35309	3.51475	0	3.91691
ENSGALG00000005976	TCEA2	22.5879	25.2815	23.4492	18.2526	18.821	20.2865	27.5043	22.8112	33.3168	23.5076	22.2955	13.7987	19.5323	15.7255	18.5092	22.9583	9.50109	17.3134	13.4689	0	17.5948
ENSGALG00000015274	TCEA1	18.3003	16.8795	17.337	16.8672	17.6735	17.8403	18.1489	18.6718	18.0582	22.4707	19.264	0	9.76171	14.173	8.82787	14.6888	6.73341	7.30853	12.5149	0	14.5447
ENSGALG00000011498	TCAIM	30.1075	19.3653	17.2439	17.756	16.7421	16.8301	24.7702	17.5675	19.4349	20.0443	16.401	4.1599	4.55281	5.4114	6.88486	6.68336	2.39331	4.75155	6.67754	3.72613	5.26988
ENSGALG00000010738	TC2N	0.195	0	0	0	0	0	0	0	0	0	0	0	0.262087	0.768333	0	2.09231	0	0	0	0	0.545762
ENSGALG00000011489	TBXT	0.535505	0.311089	0.402592	0.574522	0.223691	0.423963	0.629346	0.199011	0.088517	0.37367	0.359073	0	0.197715	0	0	0.268665	0	0.220698	0.260279	0	0.129271
ENSGALG00000012791	TBXAS1	0.87284	0.505044	0.631785	0.419704	0.512067	0.578348	0.511216	0.768064	0.514711	0.94405	0.649532	0.424378	1.33799	0.453621	0.57964	0.838344	0	0.52179	1.54701	4.09404	1.46261
ENSGALG00000037888	TBXA2R	1.52789	1.60645	1.50978	1.70027	1.84237	2.06415	2.34475	1.99227	2.39271	1.14085	1.23406	5.04392	10.2811	5.59102	3.06619	7.79704	3.0618	5.4529	1.92926	0	5.90434
ENSGALG00000004093	TBX22	0.561412	2.56267	1.28898	3.06876	2.60583	2.70097	0.899771	0.513539	1.06625	0.819719	0.334805	5.51744	8.42321	12.2716	8.0451	9.68054	1.25126	4.80726	8.25885	0	18.6567
ENSGALG00000050240	TBX21	1.13158	0.99779	0.350547	1.83451	0.962089	0.953684	0.975104	0.565094	1.28265	0.370595	0.573439	0	8.66581	1.53096	2.51824	6.09886	6.61687	0.619766	0.272662	0	3.84784
ENSGALG00000032097	TBX20	0	0	0	0	0	0	0	0	0	0	0	0	0	0	0	0.505981	0	0	0	0	0
ENSGALG00000015244	TBX19	0.220487	0	0	0.081394	0	0.05645	0.076098	0	0.093345	0	0	0	0.06097	0	0	0	0	0	0	0	0
ENSGALG00000032789	TBX18	3.02384	2.81836	5.38972	3.7728	6.62086	4.75936	1.90756	1.92782	2.17774	1.95351	1.79548	2.38164	4.91456	6.95082	12.5712	19.6683	6.66436	5.89394	8.04882	28.486	10.8718
ENSGALG00000014776	TBX15	0.509255	0.237687	0.075021	0.128535	0.532345	0.088489	0.071969	0.090934	0.074382	0.25938	0.192267	0.618566	0.783263	2.10754	0.944326	1.47797	0	0.671188	0.764064	4.56632	0.772637
ENSGALG00000006374	TBX6	0.118674	0	0.148249	0	0.063806	0.075516	0	0	0	0	0.070896	0	0.032119	0	0	0	0	0	0	0	0
ENSGALG00000008253	TBX5	0	0	0	0	0	0	0	0	0	0	0	0	0.038732	0	0	0	0	0	0	0	0
ENSGALG00000005285	TBX4	0	0	0	0	0	0	0	0	0	0	0	0	0	0	0	0	0	0	0	0	0
ENSGALG00000036043	TBX3	3.39363	1.50115	2.10543	4.26269	2.07	2.6532	1.08005	1.0519	2.57347	0.785551	1.11209	15.2023	26.4438	6.56005	9.14985	11.9523	1.67085	9.53158	10.0166	9.66855	11.0154
ENSGALG00000034297	TBX2	1.72369	0.236566	0.372899	0.536291	0.668828	0.32396	0.151978	0.233666	0.33293	0.177319	0.278207	5.10095	8.27767	4.1255	6.89395	11.771	1.41025	3.66392	8.63775	9.27268	1.9147
ENSGALG00000038102	TBRG4	18.8876	17.6113	15.523	10.7661	12.6406	13.9355	15.384	15.711	16.3889	13.4999	16.5374	2.98172	14.1782	13.3251	9.22897	14.2942	4.33495	7.96562	8.16697	9.77018	9.09916
ENSGALG00000036378	TBR1	0.03183	0.049834	0.167421	0.081273	0	0.037578	0	0.030933	0.012366	0.024898	0.023176	0	0	0	0	0.040801	0	0.617912	0.372654	0	0.21217
ENSGALG00000012145	TBPL2	0	0	0	0	0	0	0	0	0	0	0	0	0	0	0	0	0	0	0	0	0
ENSGALG00000013981	TBPL1	13.4921	16.8516	14.0452	14.1645	13.2761	12.5501	22.789	22.6371	14.9991	20.1616	18.4354	6.26384	6.56602	3.81431	13.926	11.8412	0	9.54383	3.68718	0	6.49934
ENSGALG00000011171	TBP	13.5357	11.9254	12.7281	12.329	13.3495	12.2942	16.0493	14.1378	11.512	14.5485	9.22044	11.4193	12.2973	10.3717	9.49988	14.4195	9.42616	9.52179	11.0176	12.901	10.6751
ENSGALG00000005558	TBL3	4.92498	3.36236	3.50553	3.92188	4.92923	5.18809	4.84961	4.49773	4.8267	3.81081	3.07206	2.32793	4.79342	4.63908	0.798993	4.2292	0	2.5355	4.9985	0	4.84519
ENSGALG00000031263	TBL2	35.0764	28.2112	20.4338	27.1355	31.2163	30.4967	32.3055	26.0505	24.5739	34.5678	34.1598	3.66662	18.8921	12.3892	19.7114	18.8308	1.9416	10.7622	8.88263	0	13.6615
ENSGALG00000039182	TBL1XR1	9.76408	10.6189	9.71551	8.74315	7.28748	7.45164	8.06838	6.05357	6.01993	8.2454	7.71637	4.05226	7.95872	8.69709	7.39538	10.3844	15.4705	6.65343	9.41697	7.32862	10.2687
ENSGALG00000040006	TBL1X	18.9637	20.2574	20.7185	18.9639	16.2819	15.1263	25.3526	20.1263	17.4551	21.3652	19.3077	9.56563	13.3355	16.8064	13.0405	16.0226	9.25025	10.995	14.2291	20.365	10.0489
ENSGALG00000051244	TBKBP1	0.104207	0	0	0.230254	0.179845	0.228203	0.04779	0.069672	0.050889	0	0.058649	0.457206	0.718126	0	0.349365	0.268299	0	0.505463	0	0	0
ENSGALG00000009840	TBK1	1.66993	3.28252	2.02396	7.55851	7.41481	6.60021	7.82458	1.7105	5.11275	7.82264	5.557	5.95269	8.45983	6.14339	6.09184	8.92273	3.90985	2.21839	10.1879	3.83553	7.82129
ENSGALG00000010564	TBCK	1.47712	1.17555	1.93566	1.46998	2.45378	1.59229	2.04328	1.47898	1.38689	1.95742	1.01787	0	1.1403	1.29068	0.35126	1.49149	0	0.568681	0.859646	0	0.703872
ENSGALG00000001503	TBCD	9.09263	7.4036	7.99057	7.35113	7.18445	7.12704	5.82921	8.14436	7.88352	7.77536	8.16648	0.366022	3.28635	3.05158	1.85327	4.31691	0	2.61798	2.40386	2.87264	4.03848
ENSGALG00000006566	TBCCD1	2.8372	2.12594	1.90926	2.01255	2.4699	2.12533	2.14777	2.33604	2.56536	1.89476	1.36563	0	2.69794	2.61296	2.51571	3.08895	0.802542	2.42829	1.20795	2.18688	2.19807
ENSGALG00000048103	TBCC	2.15514	1.98348	3.47839	1.69467	3.25934	2.82093	2.42589	3.83379	2.41276	2.23051	2.47846	0	3.51433	1.23626	0	0.394344	0	1.01057	0	0	2.44316
ENSGALG00000004353	TBCA	61.5162	58.6449	54.8518	54.0094	57.4823	39.2214	60.6174	54.6841	53.3381	70.7911	71.9743	12.2795	21.5132	21.832	19.4111	21.6884	9.90611	17.0401	18.9168	13.029	20.7067
ENSGALG00000014876	TBC1D32	0.074841	0	0.054692	0.179924	0.180913	0.031367	0.618411	0.068237	0.370639	0.212082	0.154926	0	0.17392	0	0	0.484617	0	0	0	0	0
ENSGALG00000030460	TBC1D31	2.90729	2.82379	2.34307	2.04916	2.81153	3.39857	4.25839	4.10107	5.32162	2.23117	3.85503	1.91654	2.51424	2.2013	3.96068	4.1909	0	2.87155	0.793046	0	4.62943
ENSGALG00000009859	TBC1D30	0.298162	0.110176	0.251195	0.149912	0.342007	0.096215	0.1312	0.141073	0.154844	0	0.112259	1.16825	2.12102	1.68481	0.412841	1.17358	0	2.46055	0.46312	0	1.27318
ENSGALG00000037601	TBC1D25	7.01331	8.35509	5.83877	4.92484	5.39998	5.77504	4.45727	4.99725	4.75437	5.54812	5.29995	0.570752	10.147	2.64093	1.47079	5.34246	0	3.16374	3.08394	1.7256	4.58606
ENSGALG00000009217	TBC1D24	2.94442	1.78275	2.87546	2.43657	2.73961	3.70457	4.85949	3.18952	3.71385	3.05233	2.22854	1.02002	2.44339	1.75173	1.88242	2.20806	0	1.44404	1.54261	1.07807	2.13436
ENSGALG00000015273	TBC1D23	33.3293	27.7195	30.2256	33.1185	30.8242	28.142	35.059	35.7788	43.9955	39.3903	36.2199	6.51935	8.69328	9.86255	7.30915	9.8568	7.04244	4.94784	7.67551	3.64514	7.49661
ENSGALG00000039130	TBC1D22B	3.38792	1.88014	3.16985	2.02459	3.29945	2.60469	4.90387	3.75111	4.82563	2.67219	2.92165	0	16.7121	7.1968	6.58345	11.3604	0	8.74123	0.812915	0	10.0897
ENSGALG00000043058	TBC1D22A	19.8664	16.239	19.6693	20.8791	20.4982	16.5755	22.9688	21.1458	11.9661	22.3418	15.5606	5.16344	7.32038	6.52714	5.93874	5.37373	2.79101	5.23469	5.87127	2.73224	2.75895
ENSGALG00000006201	TBC1D20	2.18236	1.61297	2.67656	1.45921	2.25129	1.62427	3.37841	2.80699	3.34619	2.79974	1.13953	2.81628	8.61868	6.8016	7.61865	9.58195	0	6.76702	4.82157	3.87935	8.59165
ENSGALG00000029673	TBC1D19	4.17303	4.04389	3.94115	2.41615	3.83129	2.66036	4.84193	3.58056	1.21565	3.03349	3.40056	0	0	0.527237	0	0.697356	0	0.554514	0	0	0
ENSGALG00000007054	TBC1D16	0.768973	0.582883	0.930331	0.694016	0.989464	0.991871	0.742881	0.7098	1.25482	0.542642	0.681558	1.47144	3.3088	1.42223	1.78425	2.59579	0	1.42797	0	0	2.27316
ENSGALG00000010190	TBC1D15	21.9063	21.0529	20.8217	25.2211	20.7904	19.3837	27.3057	20.9928	10.0425	27.7861	18.0277	2.36962	9.66264	6.96388	7.54557	7.99665	6.03164	6.39898	6.6706	4.60682	6.40655
ENSGALG00000015546	TBC1D14	3.35878	1.70081	3.85807	4.41717	5.61508	2.32697	2.97173	2.51916	3.03863	2.8385	1.7282	1.73787	4.10019	5.94487	1.68034	14.6117	0	2.33334	6.68565	0	5.19617
ENSGALG00000004645	TBC1D13	2.44914	0.814431	3.42139	0.888253	1.33094	1.60906	2.15419	1.59721	2.39802	2.47715	0.415535	11.4169	17.0676	10.6594	6.78829	11.0756	0	11.0258	3.69142	0	7.84174
ENSGALG00000034044	TBC1D12	8.01851	7.17815	12.2545	8.35883	10.5994	11.0857	11.2115	6.36062	8.30281	8.82074	7.2421	17.4717	14.9815	15.0071	19.0284	17.1066	8.21954	13	20.537	13.4362	17.5582
ENSGALG00000005856	TBC1D9B	9.22634	7.56513	13.471	10.4036	14.0378	8.22658	11.5665	10.0584	10.1181	10.3513	6.60087	4.4242	6.52506	6.41662	5.96173	9.10422	3.67723	4.48421	7.79387	4.03139	9.21564
ENSGALG00000009855	TBC1D9	2.20331	1.25331	1.96229	0.936636	1.75264	1.59174	2.04763	1.16913	2.07489	1.75869	1.23741	0.264969	0.419733	0.424428	0.638864	0.593896	0	1.57642	0.327332	0	1.01773
ENSGALG00000009040	TBC1D8B	3.36727	2.44355	3.10604	4.00792	3.61313	3.14951	4.52449	3.96142	4.35877	4.04281	3.62376	1.71537	3.1565	2.06135	1.12759	3.57592	0.994156	2.50529	2.15163	0	2.00113
ENSGALG00000016776	TBC1D8	3.13594	1.01315	1.25216	1.13876	0.691612	0.953912	0.950896	0.998428	0.562173	0.660624	0.990445	1.51227	1.57411	1.66723	1.24184	1.74283	0	0.534259	2.04781	0	0.760043
ENSGALG00000012731	TBC1D7	6.99709	5.21526	7.89525	6.98633	6.69474	4.48311	6.43867	3.62245	3.91336	3.79776	5.48729	0	3.50964	2.95763	0.786154	2.20729	0.717826	1.9195	1.51781	0	1.71655
ENSGALG00000011251	TBC1D5	2.9399	0.709259	3.03872	2.81276	4.25976	2.35076	3.3945	1.62847	2.77943	2.34608	1.80758	4.55824	3.84572	4.90899	7.30667	10.0251	0	4.13625	7.64963	0	4.6775
ENSGALG00000016925	TBC1D4	0.746308	0.406085	0.636907	0.476194	0.873142	0.283257	0.778885	0.558689	0.480833	0.215948	0.290096	13.3589	16.8937	13.3117	10.2027	12.5262	4.33842	7.78137	14.0466	5.12034	13.836
ENSGALG00000003322	TBC1D2B	0.789006	0.68246	1.36454	0.971903	1.62631	0.774963	1.25086	0.586343	0.604336	0.89702	0.184857	1.73613	5.26143	3.4168	5.75931	6.46543	0	4.14238	6.82182	0	2.54946
ENSGALG00000001944	TBC1D2	21.4621	20.9561	20.1292	16.7107	20.917	16.3577	30.1729	32.9708	35.906	37.4806	37.8806	2.53066	6.33239	4.30958	6.05579	8.04619	2.86882	4.51296	5.19802	1.39933	6.53583
ENSGALG00000039380	TBC1D1	6.68404	5.99194	6.36038	5.12814	6.51974	5.49651	8.07367	5.85898	4.54421	6.75631	5.9507	1.93683	5.09392	4.47776	5.32054	8.05808	0.736943	5.31247	2.61598	7.27904	5.15519
ENSGALG00000033185	TAZ	64.0438	66.3453	61.4322	49.3227	54.5495	56.5577	57.4435	60.5433	52.5138	65.4239	68.3604	2.36551	42.1313	32.0264	25.5719	37.8026	0.80483	28.5021	22.7781	0	37.4744
ENSGALG00000004618	TAX1BP3	48.9287	51.0347	47.1778	45.0827	47.5904	45.3009	72.493	49.1194	35.4765	65.6701	43.1635	30.747	33.8279	39.2788	35.7451	39.2548	18.4151	30.8894	41.6851	19.4151	37.3948
ENSGALG00000042822	TAX1BP1	66.6156	57.5727	59.2319	80.3494	64.4375	54.9623	69.0185	74.8273	86.9277	49.499	70.7633	21.5079	40.4408	30.8923	35.0742	31.2488	9.12358	26.9507	35.8335	29.0799	36.5891
ENSGALG00000009811	TATDN3	20.5718	25.3751	20.8213	22.2739	24.1375	22.4436	23.0019	19.4899	22.3008	21.4522	22.287	0.406102	2.68045	1.33574	2.67328	1.10087	1.92125	4.04279	2.05911	6.94863	2.65098
ENSGALG00000041072	TATDN1	19.7022	18.3559	19.3693	17.4226	15.9813	22.5601	18.5093	14.5933	20.5857	16.6082	16.7596	0	3.36612	4.38592	1.98388	7.19227	0	4.1073	0	0	6.25058
ENSGALG00000000893	TAT	0	0	0	0	0	0	0	0	0	0	0.031094	9.39843	23.1601	0.156216	0	0	5.15416	0.079442	0	0	0
ENSGALG00000009057	TASP1	3.41648	2.29034	3.04446	3.42398	2.69078	2.51421	2.37204	1.90399	0.788603	2.52424	1.62283	0.748471	1.24376	0.47117	0.942629	0.745301	0	0.722772	0.807396	0	0.627046
ENSGALG00000055101	TASOR2	0.793837	0.456876	1.002	0.608218	0.609475	0.35972	0.931846	0.588794	0.861615	0.504469	0.530247	4.03948	2.8735	1.97453	2.93148	2.41093	1.83668	2.39356	2.63151	1.15142	1.69988
ENSGALG00000035045	TASOR	3.3782	2.65428	3.26299	3.48406	4.26343	3.18247	4.70985	3.53567	4.34459	3.20337	2.86612	4.64382	6.10686	3.83747	3.70049	5.57421	3.90184	4.02911	5.00412	3.60879	4.16659
ENSGALG00000010334	TAS2R7	0.189981	0.059959	0	0	0	0	0	0	0	0	0	0	0	0	0	0	0	0	0	0	0
ENSGALG00000039029	TAS2R4	0	0	0	0	0	0	0	0	0	0	0	0	0	0	0	0	0	0	0	0	0
ENSGALG00000003985	TARSL2	7.10965	5.05548	7.42593	5.2343	6.99791	10.3562	7.59247	6.71471	8.58149	7.9222	4.74197	2.92536	5.58394	5.12789	7.31429	5.06729	3.18613	3.52348	4.47762	2.28032	5.56511
ENSGALG00000003288	TARS	27.5452	25.7592	26.1828	23.8223	26.7549	13.786	32.4962	30.3058	29.8767	29.1677	27.224	7.77883	11.9237	13.6892	14.6393	16.8082	3.0985	9.20358	14.361	6.06138	14.0835
ENSGALG00000031978	TARP	2.77488	3.73795	1.30654	3.48039	2.40798	2.08774	6.46491	2.11835	1.46699	1.41249	2.17096	5.62574	6.8536	4.11341	4.9987	8.14083	21.6539	2.79868	2.07852	0	5.25548
ENSGALG00000002906	TARDBP	42.1768	39.0818	40.2291	39.0172	34.7501	42.7323	48.0472	42.8389	34.4671	54.7956	51.3576	24.6032	37.9422	28.6544	26.998	27.7474	24.4597	23.0037	28.0573	38.3737	29.1182
ENSGALG00000011000	TARBP1	4.37705	4.33885	4.20561	7.21536	4.99636	4.43613	4.48789	3.15287	5.07791	4.26679	3.98406	1.79727	1.65684	1.74167	0.454192	2.26724	0	1.24498	0.65035	0	3.0257
ENSGALG00000014486	TAPT1	8.01568	5.29111	4.99055	5.7888	5.83383	5.61121	9.32131	6.51246	4.93682	7.20215	5.95159	1.83601	3.33015	2.36184	3.24142	2.80436	3.41294	1.94422	2.58745	2.16648	3.62419
ENSGALG00000014428	TAPBPL	2.66776	1.96856	2.00577	3.32973	2.23208	3.25546	3.51156	2.37769	2.96423	2.95142	2.88863	1.40762	4.68106	3.26514	2.98556	3.34213	2.11623	2.42925	2.1359	6.00396	3.29945
ENSGALG00000008022	TAPBP	29.3368	29.9011	19.7406	35.9611	24.4226	45.3566	31.35	30.2841	33.837	26.2786	32.381	13.6086	160.095	66.8246	48.3995	90.4178	23.9964	36.9845	66.4023	55.6934	62.9445
ENSGALG00000035075	TAP1	6.15227	4.00518	3.49422	11.0877	6.9967	15.7555	6.10607	8.83078	11.68	6.05333	12.2144	0.672472	35.4583	6.2138	6.79301	13.438	0	6.5961	1.87318	0	7.65333
ENSGALG00000007396	TAOK3	6.38101	7.05058	6.70617	5.69069	5.67663	7.51254	9.71657	9.94146	14.5393	6.82875	9.04198	6.32061	16.3795	8.79452	11.6734	10.9681	3.25023	8.32515	8.71789	9.25605	11.9495
ENSGALG00000004082	TAOK1	11.5169	7.9221	22.3022	15.7025	18.5077	11.4744	14.2083	10.8468	13.5079	12.2905	9.62691	2.67987	7.2352	6.54952	5.37254	9.63223	5.27386	6.1604	5.61224	5.44116	7.91204
ENSGALG00000011131	TANK	14.4637	14.2947	15.5819	14.1834	14.7513	12.7563	19.0498	14.0299	9.14892	20.0743	12.6722	4.43042	4.82643	5.44825	5.41078	6.12718	0	3.54821	6.18906	0	6.09087
ENSGALG00000035882	TANGO6	4.07697	3.84398	3.7887	4.18468	3.43005	2.82718	3.91648	3.52883	3.45762	3.88616	4.26174	0.138786	4.64145	2.0438	2.04055	2.98881	0	1.79226	1.62027	0	3.3469
ENSGALG00000002056	TANGO2	16.1929	12.9077	12.8819	16.4872	13.4445	11.14	10.129	10.4715	7.17497	10.2255	9.00523	6.1746	8.10899	7.60223	4.91822	6.67078	4.72169	4.63276	4.9172	13.1579	5.91334
ENSGALG00000000478	TANC2	0.198849	0.026952	0.346686	0.167733	0.213798	0.133616	0.311973	0.306845	0.342544	0.176966	0.117292	1.72565	2.05438	1.01492	0.72195	0.712113	0	1.45424	0.949675	0	1.13612
ENSGALG00000012570	TANC1	3.34234	3.11104	4.32276	2.96949	3.95471	4.45917	5.79535	2.67607	5.62901	4.07859	1.82683	8.28046	8.94482	8.80559	8.38069	8.87298	7.79342	7.28519	8.82962	4.12389	7.15299
ENSGALG00000004940	TAMM41	4.99757	3.77411	4.33715	5.23899	4.91884	3.16626	3.84395	2.63146	1.06331	2.96776	2.98916	0	2.99633	1.09166	1.61388	1.95151	0	1.66898	3.72571	0	1.71217
ENSGALG00000037195	TALDO1	96.1954	72.2221	75.8442	69.8572	77.8282	76.2925	119.396	124.911	154.03	112.852	101.141	17.5938	30.1288	31.9875	33.9595	37.3696	13.3544	21.0126	30.4598	21.5896	34.5885
ENSGALG00000054131	TAL2	7.82925	9.14589	8.46447	8.61781	7.38024	8.95766	8.3041	6.7376	8.76012	8.1614	6.80332	0	0	0	0	0	0	0.092752	0	0	0
ENSGALG00000023296	TAL1	3.20555	4.10768	3.61911	3.77918	2.77304	4.33192	5.00336	2.55767	2.11521	5.14096	3.72843	6.07685	16.0864	12.3274	11.5882	16.1352	8.12534	10.8862	14.9942	12.1016	35.2381
ENSGALG00000015379	TAGLN3	48.9756	42.5137	29.5015	45.6214	56.4157	39.6902	46.0285	84.9669	58.1895	43.1355	61.9736	0	0	1.09293	0	1.32535	0	4.77466	6.88979	0	5.31072
ENSGALG00000036086	TAGLN2	104.476	141.785	102.364	93.5508	125.465	153.201	191.268	168.353	130.425	141.337	148.79	129.75	321.246	310.585	316.25	431.438	32.7148	202.257	303.173	244.894	374.789
ENSGALG00000011902	TAGLN	58.3414	69.0424	62.7327	96.0566	90.8835	103.954	60.3706	51.7311	231.832	31.5954	55.3287	6.82016	23.4634	28.8087	658.306	792.193	11.518	9.02124	227.771	1101.79	9.40728
ENSGALG00000013747	TAGAP	3.49636	3.8341	2.79603	4.99937	3.21266	3.98387	4.13851	2.7954	3.07769	3.26356	2.62077	1.02814	2.47334	1.48035	1.66603	4.82319	1.40228	1.7953	2.16127	1.55457	2.01275
ENSGALG00000023584	TAFA5	5.60469	5.08375	4.38328	5.37864	4.79513	4.99541	8.2843	5.86633	4.82813	7.82727	4.83994	0	0.237056	0.394383	0.479055	0.339637	0	1.11556	0.889069	0	0.572834
ENSGALG00000042228	TAFA4	0	0	0	0	0	0	0	0	0	0.335374	0	0	0	0	0	0	0	0	0	0	0
ENSGALG00000026585	TAFA3	0.709496	0	0	0	0	0	1.09205	0.662909	0	0	0	0	3.92642	0	0	0	0	0	0	0	0
ENSGALG00000019361	TAFA2	0	0	0	0	0	0	0	0	0	0.262852	0	0	0	0	0	0	0	0	0	0	1.25358
ENSGALG00000049667	TAFA1	0.472161	0.297163	0.075401	0.290296	0.109174	1.15992	0.198718	0.252764	0.358586	0.131434	0.180544	0	0	0.095511	0	0	0	1.77178	0	0	0.307811
ENSGALG00000002060	TAF15	27.1368	22.0409	22.0102	19.5075	21.5502	25.9689	23.5532	21.9224	21.2447	23.0969	28.5771	11.4221	14.7561	18.1161	21.6556	22.4019	31.2376	13.4591	21.0094	7.58054	21.7008
ENSGALG00000015185	TAF13	29.3169	27.1816	28.0229	26.4443	26.7818	28.9034	28.0942	29.1223	25.5223	28.1554	28.1354	9.04617	9.46799	12.5787	9.25021	12.2369	4.20212	9.59384	9.7719	4.77556	13.3089
ENSGALG00000000991	TAF12	35.3635	38.8445	30.8373	30.0636	31.0826	36.5758	45.4261	42.5452	40.2267	40.0527	43.2579	9.15824	25.9597	23.1674	15.9325	22.2061	6.51369	15.9685	19.9674	7.49666	23.9501
ENSGALG00000002735	TAF11	14.3856	14.0868	14.7763	9.05543	10.9038	12.317	13.2098	10.5051	9.42655	12.6498	12.4438	3.01121	6.97884	3.91728	4.42873	7.78482	5.84886	5.39657	8.64704	0	7.21377
ENSGALG00000046704	TAF9B	10.074	10.7279	10.4994	9.06073	9.91091	9.62282	10.7597	9.53319	11.113	9.87182	9.20196	1.83088	13.4799	9.22578	7.01337	9.75413	6.24176	6.99428	6.74015	6.07353	7.5386
ENSGALG00000003498	TAF8	5.29773	3.8301	5.70929	4.1644	5.21944	5.44657	4.53179	3.72383	3.12123	3.65591	1.98791	0.919835	4.013	2.88366	2.91254	4.29267	1.04755	2.9158	3.15746	5.93711	1.69806
ENSGALG00000004999	TAF7L	24.1667	21.0208	22.7481	13.4396	20.1677	20.975	23.1799	24.4848	31.2998	24.0123	22.418	9.63745	15.8495	15.9111	14.2646	20.6927	6.5697	15.4671	20.4131	0	26.2557
ENSGALG00000043370	TAF6L	4.88642	5.53043	4.24447	3.39426	3.3886	5.05109	2.94575	3.77872	6.6502	2.14083	6.15516	0	5.6331	2.36798	1.32623	4.06817	0	2.0931	2.56879	0	1.93123
ENSGALG00000049138	TAF6	17.3065	18.0336	20.8724	23.2223	18.312	19.6345	16.4819	16.0683	20.1265	16.9007	18.1259	3.49495	19.9599	8.3263	7.93639	9.5472	0	7.00099	3.1527	2.05796	9.09457
ENSGALG00000011098	TAF5L	7.54075	7.10904	7.47064	7.09815	6.2883	6.33863	9.5812	9.37031	8.02014	9.23558	9.70365	14.7633	13.0962	13.3544	14.5996	10.9238	9.05416	9.78129	9.65852	11.7698	12.7739
ENSGALG00000008241	TAF5	10.3489	8.21583	7.59637	7.6995	7.72172	7.74573	9.77399	7.69502	8.84067	8.64769	7.47988	4.50825	6.14306	3.35104	3.62316	5.23862	4.3614	3.65933	5.67951	1.20901	5.08963
ENSGALG00000015122	TAF4B	0.146561	0.297724	0.290391	0.232639	0.514255	0.386558	0.363236	0.130738	0.330521	0.130536	0.193469	0.142902	0.173312	0	0	0	0	0.07511	0	0	0
ENSGALG00000005121	TAF4	0.612621	0.401136	0.520328	0.42847	0.666998	0.294008	0.903249	0.744147	1.02937	0.233405	0.538604	0	2.71123	1.59854	0.7524	2.12245	0	0.992366	0.238686	0	1.35029
ENSGALG00000006731	TAF3	9.35515	10.367	9.08215	5.93954	5.65879	7.1179	8.83929	9.38765	9.90431	8.51043	8.29706	9.26905	14.7657	13.7254	15.1045	12.2762	14.6444	10.8695	12.2466	17.3421	11.7251
ENSGALG00000043193	TAF2	1.86519	1.69929	3.17988	1.7682	2.11904	2.80446	3.08738	2.37607	3.19865	2.2446	1.59757	4.74247	5.67649	4.86686	5.98642	9.00563	2.41061	4.58502	3.93013	5.78668	2.44308
ENSGALG00000025868	TAF1C	1.37393	1.1195	1.04813	1.1861	1.4583	0.786434	1.02408	1.23192	1.41719	0.823209	1.3711	0.448023	0.918045	0.134557	0.311368	1.01997	0	0.146015	0.231957	0	0.37607
ENSGALG00000038495	TAF1B	4.57798	4.69033	4.05298	5.39228	5.37093	4.20617	5.85231	4.84597	5.53712	4.1441	5.1092	0.327384	1.35138	1.46565	0.408603	1.08065	0	1.52299	1.1261	5.71862	0.683324
ENSGALG00000009441	TAF1A	11.201	9.06596	9.39785	10.4098	9.10202	8.9498	12.021	13.0995	10.4636	10.9682	10.0509	7.68857	8.2039	8.9384	5.1182	7.99133	8.43957	4.57199	9.2168	0	7.48483
ENSGALG00000006688	TADA3	9.35307	16.1482	13.8719	14.255	13.7191	17.7515	16.3415	17.5199	16.9016	18.3113	21.8406	4.35989	12.0968	6.80342	3.56005	9.95543	0	4.94947	10.1996	3.19941	6.49225
ENSGALG00000015547	TADA2B	0.531623	0.658304	1.0389	0.73598	0.630156	0.489447	0.740719	0.515986	0.96083	0.487567	0.231509	3.0552	2.40699	2.20683	2.94685	3.25899	0	1.2737	1.2157	0	1.76932
ENSGALG00000005452	TADA2A	4.44808	4.65161	3.72722	2.68143	4.65082	4.54664	5.59085	4.80242	6.00062	5.02889	4.92639	2.1612	3.49384	1.87061	2.9979	4.35649	0.891158	3.6796	1.84439	3.23883	4.82721
ENSGALG00000032173	TADA1	5.77863	3.45173	2.50854	2.15279	2.55927	3.62261	4.22254	5.34974	4.45852	3.51233	5.11969	3.16317	15.1425	4.50453	4.35657	6.32279	4.73591	4.61081	6.24187	4.21707	14.5763
ENSGALG00000010867	TACSTD2	0.118812	0.402633	0.250285	0.148301	0.152622	0.105548	0	0.142156	0.076213	0.971301	0.401125	0.803896	1.61696	0.279774	0.920734	0.832734	0	0.21234	0	0	0.093282
ENSGALG00000010596	TACR3	0.34378	0.053895	0.226944	0.099456	0.219787	0	0.07976	0.135495	0.037675	0	0.096328	0	0	0	0	0	0	0	0	0	0
ENSGALG00000004248	TACR2	0	0	0	0	0	0	0	0	0	0	0	0	0	0	0	0	0	0	0	0	0
ENSGALG00000036638	TACR1	0	0.059933	0	0.074105	0	0.070073	0	0.096418	0	0	0.061368	4.1785	5.64553	4.88346	4.41226	4.11066	0	4.00431	5.13864	3.98326	3.64382
ENSGALG00000015709	TACC3	8.70387	6.93866	8.98263	7.9737	6.90841	9.08449	8.82555	7.74194	8.92098	7.85281	7.86581	31.635	35.198	28.7655	31.8414	25.4036	10.4338	23.1741	38.27	8.60859	30.7924
ENSGALG00000042739	TACC1	10.7531	13.1071	14.0083	10.6038	14.5564	16.7243	23.1104	12.9051	19.4193	12.6588	10.6263	35.8971	48.3035	56.0959	42.1476	58.785	15.3494	31.8876	40.8563	58.1361	50.6052
ENSGALG00000009737	TAC1	13.2451	0.069449	0.967426	0.684814	0.756728	0	0	0.650143	0.181104	0	4.9857	0	0	0	0.926777	0.228486	0	1.46585	0.289026	0	1.24857
ENSGALG00000016284	TAB3	3.78976	2.47825	3.04937	3.02723	2.55542	2.71441	4.15124	2.35769	3.69872	3.073	1.75321	18.2529	15.0875	9.66202	14.4519	13.1096	13.6013	10.3307	10.8596	17.4189	8.02355
ENSGALG00000012356	TAB2	10.3288	14.8286	17.4374	12.6345	14.3952	15.9706	24.4716	13.2226	26.9537	15.2863	7.89379	19.1722	21.8757	18.0873	22.8078	21.6009	13.3842	15.0611	12.5368	30.3745	15.7386
ENSGALG00000012150	TAB1	7.14483	7.24709	6.25034	6.06328	5.45566	6.00023	7.02375	7.07587	7.25382	6.35184	6.15304	2.35004	8.98599	6.47101	7.32463	7.15958	1.52389	4.71581	4.88894	0	5.90315
ENSGALG00000013995	TAAR5	0	0	0	0	0	0	0	0	0	0	0	0	0	0	0	0	0	0	0	0	0
ENSGALG00000012040	TAAR2	0	0	0	0	0	0	0	0	0	0	0	0	0	0	0	0	0	0	0	0	0
ENSGALG00000012025	TA3	4.12725	3.23703	3.44934	3.45881	3.98356	3.54504	4.0408	3.42447	3.57026	3.21638	3.35792	2.72912	3.47279	2.8152	4.74095	4.31352	1.81646	3.28475	3.97525	1.67383	3.4668
ENSGALG00000028561	SZT2	2.40112	2.37502	1.99679	2.0167	2.43605	2.34695	3.5793	3.88463	3.21036	2.49373	3.54411	1.14402	4.01691	1.72805	2.45782	2.38998	0.611022	1.63864	2.12707	5.72532	1.6707
ENSGALG00000003734	SZRD1	9.65956	9.67031	6.06811	5.24218	6.6222	10.1198	7.36747	8.73095	10.2158	6.51399	9.51684	6.71598	13.803	9.68516	7.90463	10.9421	7.52299	4.55914	8.7987	11.304	11.6514
ENSGALG00000016258	SYTL5	0	0	0	0.039867	0	0	0	0	0	0	0	0	0	0	0	0	0	0	0	0	0
ENSGALG00000006786	SYTL4	0.993393	0.744154	0.609393	0.722334	0.932685	0.505336	0.657998	0.309301	0.496956	0.53853	0.349135	8.25848	13.8716	12.0014	4.05016	11.7227	3.89132	11.0871	10.9566	0	9.48775
ENSGALG00000013741	SYTL3	0.282778	0.281168	0.089965	0.17561	0.27773	0.039069	0.315452	0.090707	0.155586	0	0.180136	0	1.21215	0.129641	0.325272	0.478785	0	0	0	0	0.135834
ENSGALG00000032681	SYTL2	3.1762	3.49997	2.75836	2.60444	4.48939	3.31509	5.68083	6.32314	4.33859	3.79056	3.67007	1.69614	1.71932	1.42211	2.91775	2.67127	0	0.98668	1.68346	0	1.66645
ENSGALG00000034964	SYTL1	1.56598	0.079371	0.292304	0.667733	0.936393	0.855009	0.400768	0.274529	0.17454	0.58391	0.451252	0.582942	4.97898	0.781026	1.00955	2.86675	0	0.925042	0	0	1.94552
ENSGALG00000030534	SYT17	3.12513	3.85559	3.96625	2.76675	3.54481	5.52019	4.59506	3.35366	2.71131	3.44191	2.00382	0.463224	0.881972	0	0.460727	0.882636	0	1.31259	0.659993	0	0.908799
ENSGALG00000011861	SYT16	0.12865	0.13997	0.378187	0.247097	0.192951	0.110915	0.350291	0.109255	0.080877	0.107178	0.135353	0	0	0	0	0.207849	0	0	0	0	0.332499
ENSGALG00000009884	SYT14	0.051542	0	0	0	0	0.056786	0	0.082561	0	0	0	0	0	0	0	0	0	0	0	0	0.228797
ENSGALG00000008055	SYT13	0.098257	0	0.078534	0.076155	0.16438	0	0	0	0.03213	0	0	0	0	0	0	0	0	0	0	0	0
ENSGALG00000004306	SYT12	2.30764	1.39191	1.57511	0.528851	1.09556	0.511667	2.95988	1.14058	0.745749	1.64695	1.36865	0	0.136903	0.385285	1.08333	0.671999	0	2.04209	0	0	0.889315
ENSGALG00000014646	SYT11	272.743	245.458	211.751	243.642	270.546	248.309	320.481	345.827	445.527	307.369	263.412	8.0019	6.37268	9.82644	16.5169	15.8361	4.44907	15.5784	21.3184	59.7619	11.7841
ENSGALG00000012911	SYT10	1.38488	0.108676	0.091766	2.62914	0.823232	0.48963	1.36582	0.454242	0.270294	0.537962	0.411617	1.04776	0.496979	0.565164	0.794394	0.865809	0	1.48107	0	0	1.27033
ENSGALG00000005265	SYT9	1.69595	3.09576	3.04538	4.19345	3.75348	3.7103	4.23313	2.16133	3.05805	2.43115	2.47741	0	0.038681	0	0	0.539486	0	0.215997	0	0	0
ENSGALG00000006602	SYT8	0.158339	0	0	0.130769	0	0	0	0	0	0	0.070165	0	0	0	0	0	0	0	0	0	0
ENSGALG00000043139	SYT7	2.22513	1.12044	1.87007	2.36105	2.57884	2.32711	4.06949	2.0529	4.33041	1.77439	2.71599	0	0	0	0	0.528549	0	1.85479	0	0	0.821319
ENSGALG00000001968	SYT6	4.49962	4.7799	3.63514	3.53088	4.1656	3.99571	3.96529	4.92983	4.11989	2.85922	3.32548	0	1.15888	1.57094	3.14458	1.82665	0	1.37675	0.910071	0	1.91028
ENSGALG00000042626	SYT4	1.90317	0.054509	0	0.278717	0.34626	0	0.174246	0.067406	0.097264	0	0.474711	0	0	0.25629	0	0	0	1.45465	0.794908	0	0.222245
ENSGALG00000026033	SYT2	0.020573	0.032531	0.061399	0.040219	0.048479	0.074565	0.04576	0.100177	0	0	0.088375	0	0.076461	0	0	0	0	0.095118	0	0	0
ENSGALG00000041094	SYT1	1.1018	0.37036	0.618528	0.435871	0.936049	0.164755	1.01927	0.420202	0.498288	0.274588	0.979487	0	0	0.250422	1.13478	1.61953	0	11.8941	1.63847	1.95455	5.87414
ENSGALG00000003929	SYS1	24.5648	22.4696	22.9031	24.0801	19.5693	20.4655	21.9604	25.7805	24.5283	27.2276	24.0336	10.3563	16.1969	15.6627	7.74695	9.83296	4.07443	9.80937	8.057	2.98601	13.3636
ENSGALG00000032619	SYPL2	0.645813	4.54437	0.61556	0.732734	1.48249	1.0143	0.107071	0.328287	0.535297	0.445256	0.786736	0	0.584172	0.271686	0	0.311449	0	0.45234	0.475192	0	0
ENSGALG00000029006	SYPL1	0.07592	0	0	0.108227	0.071216	0	0.066682	0.056077	0.083642	0.04425	0	0	0.646754	0	0	0	0	0	0	0	0
ENSGALG00000048467	SYP	3.62993	2.45983	1.60418	1.7721	2.39382	2.07453	2.14674	3.31715	2.47343	2.24765	5.07172	0	0	0	0	0	0	0	0	0	0
ENSGALG00000005468	SYNRG	1.80052	1.30052	2.41727	1.74005	2.07667	1.07157	2.31328	1.23054	1.69752	1.16619	0.97112	1.97437	4.32325	2.5929	3.36154	3.99266	1.48696	2.74832	2.8315	7.58071	2.6488
ENSGALG00000007284	SYNPR	12.088	6.82579	8.35456	7.56741	9.82309	8.72522	18.3767	7.37364	5.19014	8.44319	5.62282	0	0.309975	0.637179	1.52982	1.38212	0	11.4294	1.21224	4.42539	5.06795
ENSGALG00000005207	SYNPO2L	0	0.0886	0.022547	0	0.160272	0	0	0	0.024642	0.023006	0	0	0	1.81213	0.711129	0.191023	0	0	0.171961	0	0
ENSGALG00000011994	SYNPO2	2.63098	2.23334	4.66641	2.18454	4.14713	3.67444	3.09058	3.84416	5.80073	3.60564	3.19328	11.0471	5.9591	5.63094	15.7783	11.0332	8.02114	4.21894	9.89603	35.0465	2.60032
ENSGALG00000027330	SYNPO	2.90696	2.30972	2.94151	1.91898	2.50928	2.66706	1.4906	3.09269	2.08596	2.05868	2.70029	7.11699	10.3172	10.6268	13.102	18.2855	6.83576	5.33294	6.5633	24.6523	7.74014
ENSGALG00000007048	SYNM	14.7926	14.8038	14.6899	15.8632	11.0828	10.6152	19.7236	10.5952	8.23017	14.5511	8.97866	4.72348	11.1993	5.8957	7.49845	7.64263	6.03268	2.67271	8.03272	17.1188	4.48044
ENSGALG00000035537	SYNJ2BP	17.3088	13.4397	14.3788	12.3557	14.8052	14.7995	13.3071	11.4818	8.97004	12.6099	13.6017	14.8843	18.6613	14.4572	9.51256	15.1534	17.1739	13.4199	12.5613	18.8882	13.6123
ENSGALG00000013727	SYNJ2	1.07075	0.984723	0.752027	0.454776	0.40646	0.694126	1.44724	0.845425	1.63321	0.349378	0.580717	1.50342	3.06848	2.65451	1.00005	1.59571	1.11013	1.79074	1.33824	2.91031	2.04479
ENSGALG00000034317	SYNJ1	1.7116	0.968193	1.9282	2.00008	1.54261	1.28763	2.60924	2.02634	2.69697	1.28369	0.78615	1.11443	2.61001	1.65083	2.42982	3.0448	0	2.32606	1.78435	3.15054	1.9767
ENSGALG00000005589	SYNGR3	2.79965	1.7551	1.89876	1.87703	1.78313	1.53837	2.76096	2.24418	1.46991	1.58845	1.69192	0.237124	3.65278	1.07427	2.00382	3.27588	3.13463	6.64591	2.21277	16.7569	4.32043
ENSGALG00000027902	SYNGR2	30.2902	23.7739	22.5097	20.071	20.3546	20.7278	27.8364	32.493	25.2914	28.3463	29.5325	3.93228	20.7096	16.6898	10.4905	12.2388	0	8.99987	16.0128	6.84513	13.7165
ENSGALG00000027665	SYNGR1	4.61632	3.99522	9.88582	6.5507	8.3129	6.2117	7.04103	5.91671	7.08662	4.0919	4.84467	0	8.14669	7.55129	5.46152	11.0175	0	5.77706	5.91681	0	2.89644
ENSGALG00000011076	SYNE3	0.422891	0.181753	1.00172	0.386119	0.466945	0.255849	0.310323	0.038998	0.42584	0.433009	0	1.74403	2.33066	1.12465	1.66666	2.60284	1.24184	1.84338	1.62279	0	1.83088
ENSGALG00000011811	SYNE2	2.15492	1.29637	2.0329	1.47566	2.66212	1.29266	3.28991	2.77402	3.9916	1.28567	2.0481	13.6512	14.9408	7.59474	9.21326	10.5204	4.59563	5.98547	5.75454	2.52018	9.23147
ENSGALG00000010233	SYNDIG1L	4.61629	1.65474	4.19091	5.35754	1.98885	6.2969	7.82991	4.86313	4.83879	4.56922	2.07157	0	0.295502	0.248822	1.54679	1.01572	0	0.510983	0.522938	11.5753	0.540269
ENSGALG00000039587	SYNDIG1	12.2975	11.2186	12.8601	13.0508	15.625	21.22	19.1221	17.276	17.1364	18.6097	16.3341	0	0.865985	0.752202	1.96235	3.30588	0	2.16707	2.57425	0	2.19556
ENSGALG00000015830	SYNCRIP	16.5319	7.22772	9.6142	14.0784	14.5512	7.04704	18.6157	9.74591	12.4477	8.49314	7.51554	34.2553	22.7931	27.2695	26.1761	25.2214	25.9123	16.3468	23.6076	15.2567	23.3549
ENSGALG00000003529	SYNC	2.24623	2.16533	1.44389	1.42526	2.30993	1.13941	1.08272	2.25476	1.69858	1.06733	1.68818	0	0.342498	3.99447	3.76301	4.68564	0	0.543466	1.13365	0	0.721907
ENSGALG00000033589	SYN3	0.280328	0.092691	0.179434	0	0.252581	0.052333	0.169158	0.044164	0.02454	0.153213	0.078767	0	0	0	0.564404	0	0	0.958306	0	0	0
ENSGALG00000015216	SYK	0.246021	0.245092	0.468269	0.872413	0.629265	0.358573	0.567486	0.724731	0.447411	0.321856	0.099803	1.23047	0.523835	0.651451	0	0.218816	0	0.202361	0	0	0
ENSGALG00000013639	SYF2	41.9262	44.6284	40.7583	37.05	42.2755	43.0463	39.3799	38.7254	47.8754	35.1951	39.2001	17.9579	43.6773	27.6682	28.4662	27.3127	9.05359	24.4547	29.0497	0	36.0741
ENSGALG00000038776	SYDE2	4.7585	3.12994	3.10815	4.3292	3.55243	4.08555	4.50465	4.77676	4.23206	2.48935	4.06493	2.19996	4.64159	3.95734	4.0206	4.72093	1.49015	2.75766	7.59869	6.23992	4.61621
ENSGALG00000050416	SYDE1	2.17764	2.17034	3.06648	2.18669	2.17582	2.83584	2.15893	3.03079	3.01213	1.21984	2.63418	0.890877	8.81592	1.03013	2.95968	3.26849	0	2.60521	1.51074	0	3.00699
ENSGALG00000050083	SYCP2L	0	0	0	0	0	0	0	0	0	0	0	0	0	0	0	0	0	0	0	0	0
ENSGALG00000050372	SYCN	0.443288	0.435922	0.237145	0.940277	0.357658	0.613481	0.176238	0	0.486357	0.642711	0.943886	0	0.866565	0	0	0.090559	0	0.248802	0	0	0
ENSGALG00000042936	SYCE3	1.197	1.60922	0.765148	0.929591	0.155307	0.652873	0.946306	0.653911	1.48456	0.887015	0.841231	0	0.274032	0	0	0	0	0.206499	0	0	0
ENSGALG00000036527	SYBU	8.7408	5.39062	7.65556	5.37968	7.03057	4.23365	6.22133	5.49894	5.29427	6.65393	7.18878	9.44867	11.8224	11.422	7.78235	9.32848	10.3863	10.5417	9.6246	9.76489	11.5372
ENSGALG00000016548	SYAP1	28.9849	29.9622	29.7867	31.7404	25.8248	23.8417	34.625	27.0404	18.4038	35.3	25.1244	8.43913	16.3693	17.5351	18.5886	17.8251	3.95203	11.0999	16.0778	4.40718	13.8122
ENSGALG00000034230	SWT1	2.40063	1.85182	1.97156	1.71878	2.82549	2.0361	2.57425	2.15263	2.69751	2.18593	2.04776	5.0745	3.48127	2.27513	4.30187	4.08957	1.00821	3.08377	3.7715	0	3.69823
ENSGALG00000047230	SWI5	20.6251	20.2517	14.3032	33.0156	45.8911	28.0212	34.9478	20.9674	46.9977	35.5539	33.5804	0	14.5409	14.7254	11.9296	16.5342	0	8.93508	8.89463	0	23.7479
ENSGALG00000005750	SWAP70	71.3705	71.6067	89.231	79.2796	76.7537	76.6876	79.1914	74.2456	50.4587	99.9537	60.9985	11.8377	21.604	27.2161	20.178	26.6557	4.18154	16.8153	22.7868	10.4594	24.5999
ENSGALG00000012812	SVOPL	0	0.119815	0	0	0	0	0	0	0	0	0	0	0	0	0	0	0	0	0	0	0
ENSGALG00000034278	SVOP	1.99126	0.928245	1.83813	2.27525	2.37248	1.77408	1.33475	2.1069	1.83838	0.627124	1.69367	0	0	0.256783	0	0.060448	0	0.408996	0.527126	0	0
ENSGALG00000003648	SVIP	19.3492	16.8345	18.7426	15.8759	16.8397	14.9644	16.5608	15.7017	20.7274	16.591	13.6194	0	7.41969	13.0178	9.10438	18.4106	0	14.4734	7.83611	28.3556	11.4826
ENSGALG00000007331	SVIL	5.08857	4.75124	7.13657	4.19088	6.22124	5.61624	6.458	5.01566	5.89546	4.31447	4.26356	16.9381	17.3772	18.9571	24.7388	22.9183	11.1265	15.6288	20.3312	26.3799	19.1814
ENSGALG00000015721	SVEP1	0.372881	0.165139	0.19665	0.236303	0.254366	0.11477	0.427766	0.10009	0.181048	0.13717	0.189955	0.85664	2.5058	0.836796	1.13846	1.22007	0.412892	0.535615	1.60784	1.16983	0.945802
ENSGALG00000050725	SVBP	175.625	254.493	194.897	148.789	143.815	196.203	104.762	143.977	155.489	126.405	214.893	44.1452	122.986	103.982	58.5815	92.2778	41.4334	65.1031	64.482	83.9217	96.7152
ENSGALG00000014967	SV2C	0.14092	0	0	0	0.049	0	0.022595	0.018626	0	0	0.040226	0	0	0.064553	0	0	0	0	0	0	0
ENSGALG00000030250	SV2B	0	0	0	0	0	0	0	0	0	0	0	0	0	0	0	0	0	0.108175	0	0	0
ENSGALG00000050830	SV2A	1.60594	0.615276	0.728483	0.46805	1.15791	0.703072	1.70926	1.83566	1.64049	0.543293	2.58509	0.738807	6.81091	0.232835	0.28074	0.572317	0	1.93354	0.842496	2.90034	3.55621
ENSGALG00000013920	SUV39H2	9.88335	9.24053	8.59083	9.11455	8.34171	7.56811	12.0233	9.34601	6.38284	9.80654	10.1953	1.05132	2.00652	2.40405	2.11427	2.68388	0.218184	1.5368	2.91274	3.42618	2.09477
ENSGALG00000031839	SUV39H1	2.85732	3.76911	4.1703	3.19657	3.5888	4.33646	3.79107	4.37577	3.40453	3.93341	3.19873	0	1.12761	2.93603	1.38318	2.43007	0	1.1317	2.11632	0	0
ENSGALG00000009428	SUSD6	1.34551	1.23388	1.59168	1.1736	1.34248	1.34657	1.62154	1.33934	1.12649	1.06077	0.917024	11.3415	14.9236	7.34186	8.35817	9.86731	8.99753	6.49387	9.33717	8.03946	8.54412
ENSGALG00000042289	SUSD5	0	0	0	0.052684	0	0	0.081121	0.040878	0.119684	0.085874	0.057882	0.694031	0	0.257802	4.26903	3.58987	0	0	1.79647	10.0355	0
ENSGALG00000009388	SUSD4	1.19431	1.04403	0.902695	0.906893	1.49078	2.3472	1.97878	1.25471	2.15664	0.847533	1.8238	0.83674	4.49296	1.97215	0.631595	0.586243	0	4.99918	0	4.92925	4.86313
ENSGALG00000025886	SUSD3	11.339	5.54844	3.88494	5.72795	4.99866	7.03283	5.20337	4.75357	6.50503	3.16962	3.85536	0.941235	7.37035	1.91148	1.97968	3.98511	2.6156	0.738474	5.67408	12.0006	4.44511
ENSGALG00000005824	SUSD2	2.20023	0	0	0	0	0	0.082986	0	0	0	0	0	0	0	0	0	0	0	0	0	0
ENSGALG00000015677	SUSD1	3.19931	1.77237	1.50223	6.7214	1.28197	0.667414	2.48906	1.56457	1.6501	2.0845	1.67808	0.276129	7.77774	1.18562	0.982894	1.72474	0	1.37526	1.79298	14.7139	2.46452
ENSGALG00000038413	SURF6	17.2121	14.4322	13.7531	15.5726	14.499	20.5451	19.1011	18.8726	36.6727	15.5787	18.0095	17.4565	20.9978	21.2241	16.7829	19.2245	11.9496	14.6583	21.4246	10.3304	17.1655
ENSGALG00000028265	SURF4	30.3186	20.6716	21.2575	23.4309	23.0388	23.0816	31.7715	29.572	28.1696	27.208	28.3929	23.9411	33.2683	36.4206	40.2595	34.9032	18.0059	20.4085	37.8472	48.8998	30.3395
ENSGALG00000003181	SURF2	15.4177	15.6963	12.541	12.967	13.7033	16.9694	18.2441	14.7479	22.0907	14.5161	12.2267	8.57334	12.2876	13.0192	9.65757	10.6013	6.1267	6.31504	6.76163	0	11.8874
ENSGALG00000033754	SURF1	11.8708	7.58251	5.72163	6.00762	7.38664	8.32262	9.422	8.37963	7.72757	7.79205	8.83968	2.33688	8.41691	6.59169	7.39902	5.65672	0	4.699	4.67455	11.9214	7.34668
ENSGALG00000004197	SUPV3L1	5.52417	4.88482	4.89177	3.47567	4.47569	4.47124	6.18856	4.29556	6.46595	5.66612	4.43398	3.13259	9.34684	2.05247	3.90327	5.41563	3.91129	3.08082	5.82204	2.38315	4.57813
ENSGALG00000017047	SUPT20H	5.86623	3.56201	4.55194	5.82045	5.87932	5.04415	8.33837	6.61305	8.83492	6.47579	6.09652	0.996698	9.03747	3.08816	6.05126	10.1365	8.61228	5.17557	2.57228	0	4.5479
ENSGALG00000010048	SUPT7L	0.810128	0.716188	1.08925	0.756293	0.731247	0.528644	1.10749	0.678386	1.07269	0.90073	0.237705	0	6.81433	3.21588	1.56252	4.62769	0	3.73342	2.26574	4.07509	2.58959
ENSGALG00000000146	SUPT6H	4.50259	3.21053	4.32492	2.98444	4.37504	4.4531	5.51179	4.05355	5.85486	3.63667	3.38173	9.04413	16.4027	10.3272	11.1678	13.5301	3.24643	7.86687	12.0441	8.31157	10.4233
ENSGALG00000039160	SUPT5H	16.9186	16.722	12.4824	16.0356	17.0564	16.8317	19.9739	20.9913	25.0094	17.0254	17.7103	11.447	35.3668	23.966	20.5399	26.3973	7.159	19.1887	11.945	10.1165	25.1135
ENSGALG00000000944	SUPT4H1	67.637	72.1021	48.9358	63.3794	58.0714	77.0003	76.0783	81.0983	61.3687	86.9094	89.9589	3.80471	35.933	33.0445	7.75523	32.0499	13.0061	28.3787	15.4248	11.9065	20.8055
ENSGALG00000016705	SUPT3H	2.53445	2.52996	2.03437	1.69772	1.87815	2.51722	3.2018	2.9147	2.83572	2.36579	2.17989	1.10425	0.998955	1.56622	1.00943	2.09689	0.614725	1.25417	0.927993	0	1.90708
ENSGALG00000035993	SUOX	12.6022	5.02031	3.2954	3.74256	3.20273	6.75145	2.22213	2.58198	5.41797	2.36352	5.38876	2.09833	20.1965	1.38677	1.73906	1.36037	2.32172	1.2142	1.86021	1.61334	1.9254
ENSGALG00000028230	SUN2	2.14903	1.86742	1.56092	1.81755	2.01878	1.65985	3.98199	2.79083	2.75668	0.717464	1.71172	3.22857	9.15702	6.26464	6.78517	8.56736	1.43511	2.54029	3.32958	0	2.73872
ENSGALG00000003781	SUN1	10.1734	8.85502	6.83946	8.08647	9.89579	7.33147	12.3578	13.0042	10.7062	9.17635	11.5809	3.92109	22.6936	9.14339	10.0875	10.3082	2.73611	6.74376	5.41953	11.493	9.70455
ENSGALG00000032783	SUMO3	153.581	122.125	105.964	118.304	88.8982	127.359	149.478	156.65	143.475	139.271	153.219	81.638	148.734	152.055	148.722	146.511	54.2725	101.401	124.418	139.255	196.057
ENSGALG00000007971	SUMO2	171.016	204.392	188.541	177.774	156.839	190.83	213.992	179.037	190.118	219.402	166.175	84.9596	154.428	156.547	149.288	155.83	98.9884	112.542	174.601	223.998	153.251
ENSGALG00000008435	SUMO1	42.6691	41.6954	40.8709	40.3204	37.6745	47.6744	42.3519	40.8101	35.0348	44.9023	45.7312	6.58526	36.4051	23.914	24.488	28.9566	19.9304	18.5406	22.4443	21.902	6.93161
ENSGALG00000008286	SUMF1	3.93592	2.90916	3.16971	2.46741	2.83248	2.83345	3.86988	4.11322	4.03339	3.44728	4.62807	21.7013	14.3878	11.8718	12.4651	7.51682	8.10106	7.1388	12.4678	11.2369	15.8007
ENSGALG00000046375	SULT6B1	0	0	0	0	0	0	0	0.158463	0.119429	0	0	0	0	0	0	0	0	0	0	0	0
ENSGALG00000014189	SULT4A1	11.6993	3.41038	3.67132	3.76335	6.50474	3.61849	4.4757	3.05586	2.84352	2.62899	5.95203	3.19673	2.0141	2.99618	3.84071	4.50761	1.14529	12.0701	4.04006	17.5815	6.32858
ENSGALG00000047281	SULT2B1L2	0	0	0	0	0	0	0	0	0	0	0	0	0	0	0	0	0	0	0	0	0
ENSGALG00000016805	SULT1C3	98.5107	1.44383	0.340216	0.423859	0.246898	0.124049	20.7035	3.30348	0	2.97652	5.9266	1.43873	5.43795	0	0	0.220137	3.56193	0	0	0	0
ENSGALG00000023120	SULT1B1	48.2055	57.3147	43.9503	40.8456	29.8117	29.3887	34.9159	36.4346	72.9135	54.841	57.1366	2.16434	24.4451	28.5704	26.5205	25.7569	0	20.8596	27.5161	0	15.8847
ENSGALG00000023122	SULT1B	13.5588	8.44999	4.43798	3.99332	3.51774	4.06938	3.59185	3.79242	4.20538	1.0815	6.17981	0	2.93093	1.27682	5.51043	4.28143	0	0.929106	0	0	5.8659
ENSGALG00000011287	SULT	0.501615	0.063992	0	0.081111	0	0	0.073612	0	0	0	0	37.6101	49.8311	0.43444	0	0	13.3347	0	0	0	0
ENSGALG00000004593	SULF2	8.36972	3.99235	5.99284	4.53765	9.33168	7.18705	13.8056	10.9573	14.166	7.26929	7.70063	147.156	86.8008	94.3719	68.0062	53.6349	29.4494	64.0398	60.3092	37.1208	84.6889
ENSGALG00000039553	SULF1	0.097453	0	0	0	0.314622	0.196494	0.424148	0.110596	0.410567	0	0.058994	0	0	0.120698	1.27542	2.13673	0	0	0	0	0
ENSGALG00000016946	SUGT1	58.9889	69.7405	57.634	61.2913	58.9514	56.3759	93.444	94.5771	62.4971	84.4446	97.3019	6.55536	14.8522	14.1643	8.85909	16.7089	7.50255	7.14298	6.8216	0	12.086
ENSGALG00000003047	SUGP2	3.06373	3.11021	4.61949	3.94173	3.40158	2.64899	3.6365	2.26438	4.08721	3.0048	2.13915	5.73885	3.49197	4.107	3.25604	4.45373	6.20029	3.04015	3.42199	2.41688	4.3629
ENSGALG00000042132	SUGP1	8.46788	6.46908	6.87656	5.5417	6.89544	8.30725	7.08724	4.67586	6.42471	5.14349	6.33122	4.61151	11.8631	7.00405	8.50433	10.2073	5.32167	6.93217	7.81442	1.66881	11.6262
ENSGALG00000031758	SUGCT	9.65004	0.716809	0.712625	0.463431	1.03268	0.505837	1.30244	0.687536	0.430607	0.750472	1.68048	0	0	0	0	0.31714	0	0	0	0	0
ENSGALG00000008096	SUFU	13.8261	8.01428	16.13	11.7905	12.9818	13.1509	21.0929	15.4413	23.1568	15.0967	11.3683	6.44323	14.5881	17.9412	14.2381	16.9559	0	10.3999	11.1175	4.05715	9.39875
ENSGALG00000007393	SUDS3	16.521	16.3388	15.6082	13.979	15.6035	14.1763	19.5385	21.2264	16.8243	16.6845	17.4371	5.29962	9.29115	8.59866	7.28406	10.0799	1.82078	7.14685	6.2203	18.849	7.67658
ENSGALG00000003081	SUCO	1.31721	0.797829	0.999758	0.674709	1.13918	1.31914	2.2787	1.71989	1.63316	1.00239	1.2633	1.36454	3.06315	1.773	2.32854	2.12864	0	1.39778	2.34393	0	1.30147
ENSGALG00000053278	SUCNR1	7.08612	7.38495	7.24705	8.07144	2.44622	3.59191	7.43929	5.69022	7.95268	4.31103	5.77476	6.6023	23.3391	10.4824	11.4119	15.8478	2.37792	21.7132	22.9436	14.5796	17.4115
ENSGALG00000007652	SUCLG2	30.5718	6.3541	8.23692	8.44339	8.27059	7.65219	9.86896	7.80457	9.27237	8.86115	8.69356	6.77697	9.91296	11.658	9.29864	11.3996	7.75416	7.70038	12.7013	6.31737	9.59311
ENSGALG00000015961	SUCLG1	53.3796	49.9466	46.3187	45.0815	45.9619	42.7563	49.8588	46.154	36.0117	54.3746	46.4376	5.10354	13.5462	14.666	13.5355	14.7158	3.88032	9.65447	13.9053	14.7597	15.1466
ENSGALG00000016993	SUCLA2	35.3315	26.3992	28.7601	27.7584	29.6227	25.0519	31.7511	22.9197	13.4182	33.1955	25.7093	13.6254	13.4269	18.7003	24.6859	18.2281	10.6389	15.0767	16.4253	6.30882	13.2832
ENSGALG00000003248	SUB1	99.9846	86.6654	103.691	102.549	91.9535	71.3145	90.5696	85.9131	60.8381	116.765	93.5069	14.3687	20.0751	20.5355	24.1181	25.8511	13.4228	17.8846	24.7381	40.4763	22.0933
ENSGALG00000052448	STYX	9.66215	8.43818	9.15257	13.5818	12.8087	9.48439	17.1543	18.5568	16.3366	15.3468	16.0858	1.44149	8.03014	1.47575	3.97314	9.31198	0	1.55018	4.24302	0	6.23376
ENSGALG00000014759	STYK1	4.84239	1.84604	1.04827	3.65355	2.6403	1.32312	2.70013	3.35866	3.86017	1.27279	3.26776	0	1.32285	0	0	1.19457	0	0.628064	1.30629	0	0.436801
ENSGALG00000009847	STXBP6	0.996929	0.696499	1.03966	1.23823	0.760967	0.765564	2.14899	1.02084	0.808423	1.82738	1.3541	0	0.70125	1.6553	0.273106	1.85963	0	1.97558	0.978066	0	0.993716
ENSGALG00000032361	STXBP5L	1.31807	1.43142	0.505537	1.48208	1.57246	1.54689	2.0967	1.24482	2.31643	1.18125	1.28653	1.25164	0.416227	0	0.27409	0.765521	0	0.593458	0	0	1.12871
ENSGALG00000003033	STXBP4	0.837682	0.657279	0.927671	0.798098	1.19948	0.948958	0.794862	0.319072	0.501784	0.670189	0.571616	0.432838	0.789831	1.97639	1.84537	2.69164	0	2.01253	1.98858	2.96315	2.5263
ENSGALG00000002001	STXBP3	5.4625	3.24117	5.85994	3.04811	6.05727	7.4161	5.31111	3.82091	5.04719	4.15338	4.42509	3.46291	4.25539	3.13904	1.6998	2.83478	1.81906	2.27148	3.00774	2.76267	3.53904
ENSGALG00000040003	STXBP1	5.42543	7.80428	6.70513	5.71832	6.71753	7.6166	9.74167	10.5678	11.7051	7.50517	8.84716	11.9318	11.9615	5.11904	8.23665	12.6656	13.5066	19.3942	6.16854	17.5491	10.7087
ENSGALG00000015413	STX19	2.28053	2.82908	2.97893	3.30729	2.43404	2.50931	2.17085	1.63952	2.07005	2.34353	1.4029	0.518705	0	0.531034	6.40376	4.80561	0	0.657179	3.15529	6.09033	0.463416
ENSGALG00000015012	STX18	20.1688	21.5089	36.5513	35.5948	34.3626	31.3158	42.5247	35.8822	27.9532	39.5077	30.8545	2.2576	7.11659	4.5597	5.36455	9.89224	1.21382	6.55975	11.9837	7.91785	8.07347
ENSGALG00000013462	STX17	4.10954	3.0606	3.02435	2.62717	3.50067	3.75822	4.10449	3.25022	3.55043	3.47339	2.98653	3.02951	7.1523	4.82723	4.39619	5.37174	2.41186	4.74071	5.18859	7.27763	6.13593
ENSGALG00000007541	STX16	9.1476	8.93113	11.0455	12.3759	12.485	9.38606	12.1739	10.4583	12.5705	11.7131	7.75799	0.957337	9.81281	7.44614	10.1686	10.3241	0	4.8783	4.19624	0	9.7187
ENSGALG00000000723	STX12	93.0188	99.1771	101.059	89.447	87.4814	96.05	111.525	96.6882	102.737	113.61	109.999	25.436	35.4114	38.8373	48.509	34.9581	43.9965	32.7693	38.2688	52.6349	40.9984
ENSGALG00000011673	STX11	0.091196	0	0	0	0.041041	0	0	0.045958	0.046549	0.096552	0.089411	0.43678	1.21049	0.2216	0	0.63666	0	0.55672	0	0	2.43347
ENSGALG00000003880	STX10	13.573	13.7489	13.4707	10.173	11.7817	12.8498	16.5411	13.8507	12.4354	15.9474	14.4832	5.48729	10.7866	10.1107	7.52588	10.8763	4.77928	8.85583	6.93404	8.2148	9.73051
ENSGALG00000001238	STX8	18.4717	17.1154	15.8599	14.6635	15.53	16.012	15.4122	18.2586	20.0829	15.2151	15.984	12.4226	16.0822	19.5158	15.1188	17.6114	14.7371	10.0761	12.6112	22.1988	15.2876
ENSGALG00000034374	STX7	57.7807	57.5045	56.3869	65.1622	58.7285	54.6518	61.7384	49.4652	32.1422	66.8283	60.9643	8.58988	11.0699	10.4061	10.0014	13.4173	3.01784	9.95486	8.95183	13.2088	13.2645
ENSGALG00000050150	STX5	5.81846	5.91472	4.43624	4.58256	3.62858	4.61268	6.66228	9.03174	10.6951	5.53031	7.98855	14.8319	22.2108	9.28248	0	10.519	0	5.99923	3.31927	0	0
ENSGALG00000035153	STX3	0.320031	0.079537	0.063412	0.033732	0	0.151248	0.327337	0.230497	0.103416	0.062467	0.395842	0.356562	2.79793	1.09644	0	0.657904	0	1.04661	0	0	0.776438
ENSGALG00000002536	STX2	33.2595	33.8892	11.3408	44.1658	25.7447	15.8455	26.675	30.2891	19.6752	51.8418	21.3916	13.4436	18.2217	22.4783	14.6243	16.96	6.97163	11.839	15.4764	18.2209	11.9241
ENSGALG00000041722	STX1A	0.590947	0.240508	0.707713	0.61325	0.245967	0.598687	0.397515	0.349938	0.548652	0.427024	0.169231	1.21051	0.662799	0.372055	1.94265	1.27962	0	3.31665	0	3.23607	1.22493
ENSGALG00000041432	STUB1	25.1659	21.265	19.8703	15.0457	18.5312	22.9998	26.7473	23.6878	25.6138	21.0382	24.0027	2.47896	30.9729	26.0103	19.4576	26.8401	0	17.4317	22.6655	15.7022	28.4198
ENSGALG00000011465	STT3B	14.8687	6.93553	10.686	9.80966	9.76987	11.6364	16.2468	14.0749	15.0897	9.80257	10.9499	10.5962	13.7709	17.0124	17.0223	14.6026	8.23516	11.382	13.1884	14.2792	12.4062
ENSGALG00000042730	STT3A	15.0392	20.8937	19.2552	15.6946	13.6288	17.3518	19.1118	36.6946	37.3003	23.7702	21.4248	16.7714	43.8658	24.7889	31.8199	31.1656	6.63787	22.1463	18.0658	34.3441	24.0351
ENSGALG00000016622	STS	2.28962	1.12423	1.80851	0.859878	1.76182	1.31327	1.2436	1.1862	0.843938	0.925364	0.902371	0.590164	1.68141	0.598846	1.02538	3.03139	1.09952	1.28272	1.76867	0	2.58044
ENSGALG00000040464	STRN3	3.70879	4.03877	6.39881	4.57798	5.0825	4.93465	7.12119	4.44097	5.61332	5.68176	4.63854	12.9735	12.3841	12.9966	14.9662	16.0533	6.47382	8.59053	8.24445	2.3404	11.4017
ENSGALG00000010580	STRN	5.47009	4.86498	10.3559	6.24096	8.26533	4.62373	6.92841	4.84478	8.90363	4.84032	4.77813	6.80975	9.18079	6.60204	5.1294	6.30649	16.3439	5.83176	4.51976	0	4.0928
ENSGALG00000038520	STRIP2	0.078336	0	0.158117	0.097032	0.188569	0.596113	0.294786	0.202551	0.330185	0.06387	0.230219	0	0.895446	0.260492	0	0.185766	0	0	0	0	0
ENSGALG00000037995	STRIP1	6.27815	5.9037	4.78905	5.59415	4.5638	6.43095	6.21639	8.9562	7.7849	8.02002	9.35629	0.658237	5.01017	3.07902	2.07865	4.69685	0.381081	2.14807	1.75101	1.76171	2.67775
ENSGALG00000029927	STRBP	7.976	3.43268	8.67322	6.7329	7.87471	4.52669	7.75532	4.08951	5.17016	7.97713	4.44113	0	5.25293	1.10893	1.61256	2.70531	0	1.53371	4.11089	0	1.53283
ENSGALG00000013092	STRAP	33.0638	28.0134	31.0556	29.2702	31.6783	32.8516	37.1828	34.3061	34.055	34.3154	32.0437	8.52647	18.3564	17.4487	17.7191	17.3416	5.2952	15.9933	17.9679	19.1372	18.5656
ENSGALG00000008373	STRADB	2.29031	2.16408	2.64828	1.64064	6.26132	4.81222	3.17986	3.63745	8.0245	7.62445	2.74568	3.85574	1.97067	3.45573	1.50814	4.30014	0	3.33957	1.18552	2.56835	3.24901
ENSGALG00000000550	STRADA	11.5578	10.4007	8.82097	7.33088	7.71493	9.2049	13.4445	11.7596	12.0018	10.3157	11.0597	3.51295	11.5519	7.11746	7.11705	9.21375	4.51093	7.31031	5.82946	7.4941	9.32826
ENSGALG00000011722	STRA8	0	0.536045	0	0	0	0	0.377076	0.398915	0.452439	0	0	0	0	0	0	0	0	0	0	0	0
ENSGALG00000001449	STRA6	9.72603	3.46058	1.85299	1.59801	3.71148	0.502781	1.09695	6.03087	1.34608	0.917767	2.48608	0	0	13.7378	0.553585	2.66423	0	0.09008	0	0	0.455988
ENSGALG00000010646	STOX2	0.58183	0.290087	0.736795	0.425776	0.565501	0.403526	0.610524	0.424267	0.909378	0.418318	0.375444	0.999671	1.62101	1.36204	1.77631	1.76815	1.29253	1.51895	1.05967	0	1.79324
ENSGALG00000010579	STON2	1.90635	1.96057	4.5988	3.27588	3.81981	2.90606	4.81576	2.5339	4.95451	3.49282	3.36533	2.26075	1.82103	1.55016	2.60229	3.11375	0	1.9204	2.58092	0	2.79936
ENSGALG00000009092	STON1	4.55981	4.6918	4.97816	4.34675	5.14292	3.77731	4.04122	5.00739	5.05155	4.56468	4.33421	10.0316	7.33249	7.88007	9.40558	9.35146	5.9178	3.87004	8.66139	14.1308	5.91311
ENSGALG00000017039	STOML3	0.272306	0	0	0	0.092114	0	0.08589	0	0	0.068147	0.081798	0	0	0	0	0.112223	0	0	0	0	0
ENSGALG00000002064	STOML2	29.0767	21.0407	20.6262	18.5481	18.8025	20.483	31.8937	35.0344	36.4594	26.5894	33.747	15.6002	29.5127	22.0752	18.9072	26.4157	9.70595	20.3178	21.2513	0	35.1463
ENSGALG00000001470	STOML1	13.8487	11.093	8.5701	12.0533	12.1555	13.2193	12.6073	12.9917	16.5033	13.0015	17.1174	1.89242	14.2737	5.89832	4.0803	7.26966	0	8.04923	3.36451	0	5.28841
ENSGALG00000001434	STOM	23.5651	9.91625	12.6405	14.4109	8.81652	9.17982	15.7178	8.56377	8.12217	9.76218	9.27815	11.0575	27.6596	21.2766	16.5793	19.887	5.13813	12.9778	11.6929	23.0545	15.8411
ENSGALG00000029203	sTnT	1.3883	0.290919	1.37654	1.6538	0.765357	1.63874	0.101331	0	1.48241	1.45915	0.824142	0	1.00741	96.2475	24.4293	2.23508	0	4.35066	1.95268	0	1.66926
ENSGALG00000008304	STN1	3.86706	3.59089	6.14693	3.48427	4.1743	3.68415	6.88292	6.59516	1.10834	3.98052	3.03242	1.18018	2.58215	1.82385	1.27673	2.22827	3.62474	1.64233	4.46618	0	2.97537
ENSGALG00000036355	STMP1	132.219	121.754	137.376	149.389	105.458	114.48	130.825	106.778	102.867	145.282	96.3817	4.29263	7.95425	24.1236	6.16148	16.0938	5.17631	12.5714	16.6347	26.3143	15.8457
ENSGALG00000030929	STMN4	67.6962	44.525	56.5986	63.7538	77.1359	83.5691	93.8196	119.745	205.912	91.1512	94.6126	0	0	0	0	0	0	0	0	0	0
ENSGALG00000006130	STMN3	14.8527	2.36731	7.39926	5.41291	6.0623	7.31571	5.57186	2.90033	5.76489	1.83515	8.31415	0	0.124752	12.9283	2.74859	3.0182	0	19.9207	4.45829	0	4.74144
ENSGALG00000039690	STMN2	8.5308	2.02179	1.25778	4.62097	5.3392	2.15135	3.17244	2.37587	2.02729	1.01754	5.38647	0	0	0	9.89761	1.24663	0	46.2981	2.19936	0	12.3782
ENSGALG00000001475	STMN1	475.96	583.712	534.303	351.689	413.744	526.469	538.401	630.692	631.607	594.412	512.878	20.2604	15.9875	33.974	36.5386	31.6785	25.3736	58.3357	46.505	18.5206	65.7661
ENSGALG00000032925	STK40	6.42748	7.13262	5.68672	5.57644	5.77415	6.34023	9.1317	8.4263	7.88017	7.01257	8.99759	13.737	21.3086	15.568	12.0483	14.0353	5.82226	12.0271	17.3604	5.19402	17.497
ENSGALG00000010930	STK39	2.69645	0.795798	1.71359	1.76687	2.97804	2.01408	2.37618	3.04532	3.70828	3.02286	1.64288	0	0.34945	0	0	1.3058	0	0	1.0433	0	0
ENSGALG00000014094	STK38L	3.0843	3.70687	8.00211	6.20776	5.3589	2.60898	4.97316	4.0213	4.73236	5.29408	1.85888	1.95416	3.30602	2.04695	3.72165	6.22007	0	1.5069	5.51872	0	2.77336
ENSGALG00000000523	STK38	1.59192	1.55754	2.60567	1.73184	2.60717	2.08842	2.42996	1.71176	1.54293	1.43495	0.904707	5.07349	7.38823	8.32463	7.20526	8.3583	2.231	3.27898	4.1114	4.44484	6.25242
ENSGALG00000036219	STK35	0.261196	0.165133	0.072772	0.298258	0.151673	0.503656	0.427333	0.115903	0.186831	0.335692	0.248908	0	0.250551	0	0	0.475626	0	0.403617	1.49251	0	0
ENSGALG00000020615	STK32C	1.42735	1.04887	1.52611	1.4616	0.974976	0.779875	1.26659	0.865268	1.52039	0.62686	0.660118	0	0.142905	0	0	0.134862	0	0.158986	0.649253	0	0.52705
ENSGALG00000029510	STK32B	0.566218	0.861673	0	0.662078	0.213889	0.474674	1.58615	0.337231	0.579356	0	0	0	0	0	0	0	0	0	0	0	0
ENSGALG00000029195	STK32A	1.11363	1.59855	1.73217	0.793466	1.59875	2.30967	2.45872	2.94229	3.14288	1.57424	1.27313	0	0	0	0.487262	0.137869	0	0.043459	0.176708	0	0
ENSGALG00000010980	STK31	0.043286	0	0	0	0	0.021216	0.030475	0.025246	0	0	0.018175	0	0	0	0	0	0	0	0	0	0
ENSGALG00000006049	STK26	18.3655	13.6362	16.5223	20.1555	18.4568	17.8957	27.4881	18.1025	7.9388	22.9973	14.1645	16.2189	38.2854	19.7829	23.3889	22.9169	7.25713	14.2359	23.2143	28.7816	20.1826
ENSGALG00000037739	STK25	16.8798	11.4076	17.1295	12.501	16.0757	14.2455	22.0444	16.2566	17.1363	16.1325	11.9711	12.4229	19.1941	21.3296	23.0883	22.663	4.72405	15.7296	20.6233	9.16547	20.8046
ENSGALG00000016885	STK24	2.53528	2.48002	2.28077	2.68572	3.58011	2.78251	3.44833	2.62429	2.08537	2.26621	2.19046	2.77453	2.30825	2.27399	1.3602	2.4598	1.51493	2.11982	3.08054	7.89977	2.05159
ENSGALG00000007924	STK17B	7.39323	6.09907	5.48048	8.23925	6.17569	6.13312	8.33705	8.38104	4.32866	8.31104	8.54846	7.07044	4.94262	4.42692	6.61569	2.79404	5.57449	3.76071	5.27342	15.6217	6.58161
ENSGALG00000031117	STK17A	4.88805	3.95874	3.86793	4.82876	5.33629	5.25188	4.18177	3.46037	3.80001	5.52702	3.56432	1.21324	0.689059	1.19656	1.46617	1.11882	0	1.42818	1.63802	0	2.03133
ENSGALG00000033515	STK11IP	0.744469	0.860152	0.644127	0.773702	0.785212	0.738509	0.973753	0.636045	0.792507	0.802106	0.599887	1.14567	1.58761	0.945566	0.937246	1.35109	1.94913	0.937286	1.99456	2.81912	1.15678
ENSGALG00000040008	STK11	8.45616	4.09339	6.65691	6.46307	7.22648	5.19154	7.31989	7.73242	8.9576	5.9355	6.24106	5.55166	16.807	11.208	13.393	13.002	2.56601	8.97718	12.7959	0	10.8219
ENSGALG00000002816	STK10	5.50591	5.32797	10.245	7.44394	8.09348	6.30487	12.2407	6.41407	11.6996	11.9656	4.15572	13.5732	16.8697	15.6717	16.6348	23.3751	10.287	14.856	14.5464	11.7926	18.2858
ENSGALG00000004098	STK4	3.1349	2.57386	3.055	2.43877	3.24985	2.33395	4.49882	2.31839	1.96078	2.0484	1.49498	2.42924	6.39898	4.35208	4.80601	6.93471	0	3.56091	1.7516	4.02254	7.48026
ENSGALG00000032850	STK3	5.65551	4.83417	6.69805	5.66345	5.86763	5.74766	7.61731	5.25671	3.5239	6.50797	4.4941	5.37721	7.43919	7.63074	10.0231	9.05613	2.90506	8.43002	8.64459	8.08541	7.66138
ENSGALG00000046811	STIP1	44.4765	55.8271	42.1275	46.6699	35.9658	43.8296	90.1365	112.665	110.432	72.8985	110.322	4.08872	72.7282	36.4095	37.5069	46.3993	9.04308	31.5866	18.5593	15.9753	51.5759
ENSGALG00000014355	STIM2	1.62336	0.985749	1.02714	1.13901	0.859225	0.815854	1.79795	2.28904	1.71897	1.33635	1.95528	4.06646	5.59884	5.60316	4.08597	4.98541	3.29643	2.57965	4.66166	0	4.84587
ENSGALG00000041762	STIM1	3.91326	3.96372	2.99825	2.6301	2.96928	3.57443	2.66566	3.07052	3.4736	1.94905	3.67454	1.77732	6.38589	5.60975	5.3849	6.23362	2.29624	2.6203	2.83012	3.44305	2.94931
ENSGALG00000010478	STIL	0.395482	0.190684	0.150877	0.219289	0.379092	0.231618	0.201183	0.346887	0.240474	0.180484	0.179057	0.284513	0.761928	0.16743	0.207649	0.444885	0.464897	0.736813	0.201672	0	1.17833
ENSGALG00000008997	STEAP4	0.291309	0.311194	0.130434	0.239532	0.304721	0.211374	0.410064	0.108509	0.240269	0.089797	0.278464	0	0	0.047521	0	0	0	0	0	0	0.425724
ENSGALG00000012117	STEAP3	1.97079	2.65086	2.93366	2.7682	3.73524	2.38958	4.51014	2.54042	3.84831	2.05663	2.87746	0	3.83263	2.22629	0.329668	1.18681	0	0.549937	0	5.36542	2.00104
ENSGALG00000009017	STEAP2	0	0	0	0	0	0	0.229796	0.054096	0.139659	0	0.104174	0	0.410598	0.934531	0	1.00305	0	1.23402	0	0	1.09081
ENSGALG00000002893	STC2	0.267128	0.442364	0.06842	0.678669	0	0	0.222968	0.128211	0.086238	0	0	0	1.32929	0.923105	0.629577	1.21577	0	0.557613	0.508552	0	0.866218
ENSGALG00000000364	STC1	0	0	0.239737	0.082699	0.239131	0	0	0	0	0	0	0	0	0	0	0.228064	0	0.723377	0	0	0
ENSGALG00000027872	STBD1	61.4557	56.5321	40.107	31.4503	47.9634	47.506	23.9092	31.0542	55.8063	57.7743	64.2479	6.7898	5.57808	3.32336	2.75376	2.46182	4.80297	1.61303	1.04282	0	4.10247
ENSGALG00000031390	STAU2	23.82	20.2699	21.6552	15.6237	15.9731	17.23	19.2545	16.7709	14.3285	19.9863	16.1358	20.4596	20.3187	26.2994	27.4973	30.9115	14.6727	23.5345	28.0483	17.6027	23.8262
ENSGALG00000004736	STAU1	39.9148	31.7864	36.6926	31.2828	36.6357	38.6268	53.2602	31.9633	26.4733	44.3255	29.7896	26.3635	18.3728	32.9778	31.3155	27.4522	18.024	24.623	30.1408	23.0224	31.4875
ENSGALG00000003282	STAT5B	18.6267	23.3915	9.43631	10.1686	8.95576	11.8026	13.5256	14.5467	21.5425	13.5365	20.7327	15.72	61.7547	25.29	35.178	42.0427	1.70816	20.3038	25.5797	23.6916	41.4935
ENSGALG00000033087	STAT4	0	0	0	0	0.057315	0	0	0	0	0	0	0	0.411709	0	0.471022	0.132692	0	0	0	0	0
ENSGALG00000003267	STAT3	32.1605	33.6246	32.0679	32.2557	29.1762	35.9308	40.4218	35.8996	32.3696	31.8862	30.6967	22.6991	68.1376	50.7151	56.3587	59.5563	13.7724	38.4851	50.2181	49.8041	54.7497
ENSGALG00000030661	STAT2	7.74869	6.11438	5.9247	8.51953	8.70787	12.745	5.24154	6.05305	8.77039	6.84195	12.2891	2.55339	48.0813	8.7453	4.92488	11.4647	0	10.0821	5.89781	0	17.5354
ENSGALG00000007651	STAT1	9.28776	7.84549	7.35539	15.4461	13.8133	19.8448	13.099	11.4731	14.4676	14.2797	15.6023	38.0774	76.3555	35.8813	54.0557	65.8642	25.3082	40.8688	56.3914	73.177	49.7917
ENSGALG00000032419	STARD8	2.57646	0.874301	2.26786	1.67103	2.01423	1.9641	0.932799	1.06677	1.10378	0.675749	0.923479	8.7543	15.0905	17.0584	7.01797	15.182	3.46357	8.10427	9.79826	7.5083	11.38
ENSGALG00000021193	STARD5	19.9619	22.6086	27.3304	25.2496	27.9145	19.5128	24.4279	37.68	15.9104	18.0742	36.9863	1.3718	3.58925	1.80894	2.4826	3.65203	4.62071	3.32789	6.41674	3.50407	2.44154
ENSGALG00000000241	STARD4	12.8684	8.8592	11.9295	9.18653	12.4384	5.35302	16.2286	12.3912	11.9673	14.9104	13.899	3.16781	2.69402	3.82909	4.36039	1.56066	1.16232	5.59505	5.95728	7.68832	3.96145
ENSGALG00000033038	STARD3NL	44.0156	36.5397	31.0246	47.2318	38.0949	34.0168	46.6966	54.1312	38.5715	47.6473	36.3739	10.0943	21.5955	10.5055	12.1172	17.8634	11.3469	14.3224	16.4739	14.5374	16.8048
ENSGALG00000014607	STARD3	7.16836	6.14098	5.63837	6.61394	5.81726	5.88434	9.38329	8.36489	8.17881	6.33782	7.74304	0.621803	8.13299	5.33413	1.76612	6.3839	0	2.58705	8.01884	0	4.92434
ENSGALG00000003242	STAR	0.24884	0.355347	0.230697	0.22977	0.080535	0.262508	0.240012	0.401436	0.480615	0.215291	0.665039	0	0.409602	0.220314	0	0	0	0.15184	0	0	0
ENSGALG00000011684	STAP1	0.463102	0.672552	0.7815	0.863172	0.407928	0.531078	0.577234	0.358581	0.207587	0.868381	0.263807	0	0	0	0	0.049345	0	0	0.143437	0	0
ENSGALG00000006331	STAMBPL1	3.19719	1.75739	1.02821	1.55842	1.21882	0.791437	0.625044	0.584705	0.629995	0.908022	0.954122	0	0.568036	0.232385	0	0.728846	0	0	0.376543	0	0.12573
ENSGALG00000042555	STAMBP	6.6694	5.63534	5.16418	4.45551	4.58168	5.49149	7.30244	6.51812	6.5032	6.02773	6.51018	4.05119	10.239	5.69549	3.21752	5.69306	2.03572	5.40275	3.65678	1.75263	4.91093
ENSGALG00000012513	STAM2	7.20179	6.12315	8.24074	7.16182	8.14922	7.51666	8.83415	7.79194	7.16172	7.8635	5.29796	1.45545	7.09126	4.22083	2.52086	6.14858	0	4.76384	4.713	4.48668	6.05597
ENSGALG00000035287	STAM	2.22541	2.41393	5.39042	4.42703	4.28791	3.61205	5.51347	2.99212	4.87926	4.20405	2.61667	0	1.45581	1.4917	3.09747	4.0085	0	0.757506	0	0	2.75597
ENSGALG00000016716	STAGL	4.53945	3.70151	4.12398	3.43739	4.52104	4.33519	4.28079	4.03927	4.75608	3.09905	4.0732	2.42895	2.33362	1.28791	1.61737	3.56384	0.800161	1.51863	1.52275	1.46574	1.63897
ENSGALG00000008482	STAG2	6.59559	5.50691	7.32041	5.91676	7.7141	4.81969	8.91696	7.04792	8.67762	6.06048	4.01807	8.58006	19.8737	11.8166	13.6531	14.6067	5.16126	8.70446	8.91387	8.03926	13.349
ENSGALG00000053625	STAC3	0	7.97134	0	0	1.31117	1.27582	0.295512	0.467939	0	0.512601	0.573153	0	0	4.94296	5.34879	0	0	0	0	0	0
ENSGALG00000039092	STAC	0.119187	0	0	0	0	0	0	0	0	0	0	0	0	0	0	0	0	0	0	0	0
ENSGALG00000039245	STAB2	0	0	0	0	0	0	0	0	0	0	0	0	0	0	0	0	0	0	0	0	0
ENSGALG00000043672	STAB1	2.06299	2.02532	2.89284	2.44346	2.77571	3.36719	1.35548	1.5825	1.5658	0.963456	2.1596	16.5092	33.1036	24.0174	27.5265	28.8986	1.25116	16.6282	25.4198	5.63093	18.0213
ENSGALG00000015254	ST18	1.43897	1.08608	3.01508	2.4896	2.27766	3.33934	2.92458	3.01852	4.02051	1.55813	1.81273	0	0	0	0	0.040532	0	0	0	0	0
ENSGALG00000001331	ST14	5.71051	1.2443	0.340713	0.811587	1.46833	1.70989	1.99743	0.809124	1.33907	0.523474	0.978681	3.38335	3.46711	1.26031	1.40465	1.69497	3.13753	0.922863	1.35596	0	0.992209
ENSGALG00000012007	ST13	36.1499	33.1496	32.3445	26.5443	26.4043	27.6029	49.0691	48.292	31.2568	41.0887	42.4817	36.2409	40.3272	31.4293	31.0803	32.9593	30.2884	27.2267	25.3748	12.659	35.5113
ENSGALG00000008671	ST8SIA6	0.6126	0.673116	0.394058	0.747571	0.605196	0.473043	1.38975	0.509359	0.64388	0.808629	0.472897	0	0.897627	0.387023	0	0.164012	0.393625	0.293329	0.590346	0	0.363975
ENSGALG00000035927	ST8SIA5	2.23345	2.36009	2.60134	1.60616	3.32068	1.95054	1.51024	1.83793	1.15849	1.90543	2.12221	0.313471	1.03707	2.21654	2.01976	1.37908	1.14249	0.973421	1.05677	5.44759	1.03246
[truncated: 22,357 more rows]

## Sheet: S2 Table
Symbol	NCBI gene description	Log2[HS/C]	FDR Adj PValue	Mean HS	Mean_Control
ADO	aminoethanethiol dioxygenase	-1.20018	0.0298	3.58136	8.22885
AGPAT1	1-acylglycerol-3-phosphate O-acyltransferase 1	2.68238	0.0154	1.05349	0.164117
APOBEC2	apolipoprotein B mRNA editing enzyme catalytic subunit 2	-1.62124	0.0461	0.536881	1.65166
ASIC1	acid sensing ion channel subunit 1	1.59843	0.0272	4.00372	1.32217
ASPN	asporin	-1.32393	0.0448	0.886863	2.22023
BAG3	BCL2 associated athanogene 3	3.20605	0.0126	494.851	53.6236
CALR	calreticulin	1.23857	0.0036	1024.78	434.296
CFAP99	cilia and flagella associated protein 99 cilia serve as sensory hubs	1.30405	0.0154	3.57222	1.44671
CHORDC1	cysteine and histidine rich domain containing 1	2.21333	0.0047	16.7652	3.61518
CSTA	cystatin A	-1.43335	0.0481	0.726609	1.96237
CYYR1	cysteine and tyrosine rich 1	1.97102	0.0444	1.11768	0.28509
DNAJA1	dnaJ homolog subfamily A member 1-like LOC425431	1.32054	0.0007	30.0056	12.0137
DNAJA4	DnaJ heat shock protein family (Hsp40) member A4	2.1565	0.0049	127.506	28.5994
DNAJB1	dnaJ homolog subfamily B member 1-like	2.75882	0.0163	66.2858	9.79335
DNAJB5	DnaJ heat shock protein family (Hsp40) member B5	1.68205	0.0103	8.263	2.57508
DPP10	dipeptidyl peptidase like 10	1.33168	0.0387	5.35793	2.12874
EMC6	ER membrane protein complex subunit 6	-1.42143	0.0174	8.07635	21.6326
GABRA3	gamma-aminobutyric acid type A receptor alpha3 subunit	1.26723	0.0252	20.1869	8.38675
GFPT2	glutamine-fructose-6-phosphate transaminase 2	-1.17405	0.0026	0.4686	1.05737
GFRA4	GDNF family receptor alpha 4	-1.21103	0.0334	0.630626	1.45992
GINS2	GINS complex subunit 2	1.24682	0.0265	3.07783	1.29692
GSX1	GS homeobox 1	-1.20691	0.0332	2.16045	4.98724
HERPUD1	homocysteine inducible ER protein with ubiquitin like domain 1	1.72656	0.0114	44.014	13.2998
HR	lysine demethylase and nuclear receptor corepressor	-1.77043	0.0137	0.305615	1.04262
HSD17B1	hydroxysteroid 17-beta dehydrogenase 1	-1.72225	0.0258	0.873209	2.88117
HSP90AA1	heat shock protein 90 alpha family class A member 1	1.83378	0.0186	1429.5	401.015
HSPA2	heat shock 70kDa protein 2	3.35462	0.018	1094.02	106.951
HSPA4L	heat shock protein family A (Hsp70) member 4 like	1.32086	0.0013	40.5589	16.2356
HSPA5	heat shock 70kDa protein 5 (glucose-regulated protein	1.94571	0.0018	957.925	248.664
HSPA5	heat shock 70kDa protein 5 (glucose-regulated protein, 78kDa)	2.39154	0.0025	42.8292	8.16234
HSPA8	heat shock 70kDa protein 8	2.0129	0.0007	1520.48	376.736
HSPB8	heat shock protein family B (small) member 8	2.48416	0.0197	62.2805	11.1313
HSPH1	heat shock protein family H (Hsp110) member 1	2.31297	0.0027	75.5476	15.2037
ID1	inhibitor of DNA binding 1	-1.32581	0.0053	27.3556	68.5734
IFITM1	interferon-induced transmembrane protein 1	5.21189	0.0492	6.29475	0.169842
IGLL1	immunoglobulin lambda-like polypeptide 1	-2.5564	0.0491	0.453782	2.66933
IL17REL	interleukin 17 receptor E like	-1.34817	0.0185	4.69892	11.9629
JMJD6	jumonji domain containing 6	1.52994	0.0007	22.6505	7.84369
KAT2A	lysine acetyltransferase 2A	2.13045	0.0351	26.6662	6.09021
LGALS8	galectin 8	1.9468	0.0337	21.4266	5.55787
lncRNA_ENSGALG00000031066	lncRNA_ENSGALG00000031066	1.2149	0.0456	1.13194	0.487641
lncRNA_ENSGALG00000037064	lncRNA_ENSGALG00000037064	1.66201	0.0204	13.5483	4.28126
lncRNA_ENSGALG00000037692	lncRNA_ENSGALG00000037692	-1.31717	0.0204	0.665979	1.65946
lncRNA_ENSGALG00000047085	lncRNA_ENSGALG00000047085	-1.25239	0.0417	0.648102	1.54401
lncRNA_ENSGALG00000049727	lncRNA_ENSGALG00000049727	1.44243	0.0135	1.72994	0.636526
lncRNA_ENSGALG00000050713	lncRNA_ENSGALG00000050713	1.55875	0.0025	4.78034	1.62266
lncRNA_ENSGALG00000050892	lncRNA_ENSGALG00000050892	1.6373	0.0461	1.63629	0.525999
lncRNA_ENSGALG00000051036	lncRNA_ENSGALG00000051036	3.72266	0.0252	0.994993	0.0753678
lncRNA_ENSGALG00000053303	lncRNA_ENSGALG00000053303	-1.56121	0.0497	2.7909	8.23594
lncRNA_ENSGALG00000054610	lncRNA_ENSGALG00000054610	1.53513	0.0187	2.56305	0.884378
LOC112533635	uncharacterized LOC112533635	2.87505	0.0265	0.997251	0.135934
LY86	lymphocyte antigen 86	-1.40213	0.0454	3.48888	9.22084
MACROH2A2	Histone	1.65883	0.0273	1.31632	0.416871
METTL27	Methyltransferase like 27	-1.29729	0.0419	2.30158	5.65651
MT-tRNA	MT-tRNA	-2.06343	0.0461	7.86632	32.8795
MT-tRNA	MT-tRNA	-1.77661	0.0017	9.81653	33.6333
MT-tRNA	MT-tRNA	-1.37802	0.0074	58.8008	152.83
MT-tRNA	MT-tRNA	-1.35858	0.0047	403.113	1033.71
MT-tRNA	MT-tRNA	-1.31863	0.0118	9.40765	23.4654
MUC22	mucin-22-like LOC112530174	1.40782	0.0326	2.63114	0.991625
NANOS1	nanos C2HC-type zinc finger 1	-1.30756	0.0116	3.27602	8.1089
NKAIN3	sodium/potassium-transporting ATPase subunit beta-1-interacting protein 3-like	1.30694	0.0252	2.50348	1.01185
NRN1	neuritin 1	-1.16236	0.0126	1.08992	2.43951
OGN	osteoglycin	-1.21544	0.0116	6.27766	14.5775
P4HA2	prolyl 4-hydroxylase subunit alpha 2	2.23661	0.0051	13.0718	2.77363
PHLDA2	pleckstrin homology like domain family A member 2	1.36851	0.0007	51.2788	19.8598
PLK3	polo like kinase 3	1.2685	0.0416	7.064	2.93219
POFUT2	protein O-fucosyltransferase 2	3.12026	0.0092	6.2169	0.714962
POMC	proopiomelanocortin	2.31934	0.0204	29.7547	5.96162
PPP1R10	serine/threonine-protein phosphatase 1 regulatory subunit 10-like	1.2834	0.0047	20.5059	8.42435
PRL	prolactin	6.4361	0.0461	7.30038	0.0843113
Pseudo: SLC2A4RG	Pseudo: SLC2A4RG	1.9966	0.0186	1.29746	0.32513
PSEUDOGENE:OTU1	PSEUDOGENE:OTU1	1.60006	0.0298	8.23668	2.71697
PTGES	prostaglandin E synthase	-1.2393	0.0102	1.01287	2.39123
RAB18L	ras-related protein Rab-18-B-like	1.80853	0.0245	5.08739	1.45236
RALGAPA2	GTPase activating protein, alpha subunit 2 (catalytic)	1.23193	0.0308	2.88131	1.22671
SC5D	sterol-C5-desaturase	1.31926	0.0047	122.041	48.9067
SENP1	SUMO specific peptidase 1	1.45673	0.0025	1.9752	0.7196
SMAD2Z	SMAD family member 2-Z	-1.29375	0.0481	5.69683	13.9666
SOSTDC1	sclerostin domain containing 1 (BMP) antagonist	1.31118	0.0416	11.5094	4.63818
SOX17	SRY-box 17	-1.20958	0.0025	0.911157	2.10723
STAG1	stromal antigen 1	-1.17997	0.0478	0.441619	1.00059
SULT2B1L1	sulfotransferase family cytosolic 2B member 1-like 1	-1.47743	0.0444	1.81932	5.06592
TBX18	T-box 18	-1.17142	0.0197	1.95242	4.39749
TBX22	T-box 22	-1.55216	0.0298	0.726817	2.13144
TECR	probable very-long-chain enoyl-CoA reductase art-1 LOC107050163	1.94702	0.0316	24.6102	6.3827
TMEM159	transmembrane protein 159	1.92235	0.0416	17.6067	4.64506
TMEM259	transmembrane protein 259	1.4693	0.0126	12.2195	4.41317
TP53INP2	tumor protein p53 inducible nuclear protein 2	-1.16446	0.0491	0.981115	2.19916
TPM4	tropomyosin 4	-2.33013	0.0417	1.86291	9.36761
Unknown	Unknown	-1.36435	0.046	0.474228	1.22095
VIPAS39	VPS33B interacting protein	1.42199	0.0337	12.8535	4.79689
ZBTB16	zinc finger and BTB domain containing 16	1.30738	0.035	2.25006	0.909147
ZDHHC2	zinc finger DHHC-type containing 2	1.70337	0.0298	1.19102	0.365724
ZMYND11	zinc finger MYND-type containing 11	1.29935	0.0025	26.3668	10.7131

## Sheet: S3 Table
Gene Symbol	Description	FDR Adj PValue	Log2[Moved/NOTMoved	Mean Moved	Mean NOT Moved
ANKRA2	ankyrin repeat family A member 2]	0.0417	12.3846	1.47765	0.000276333
MAPKAP1	mitogen-activated protein kinase associated protein 1]	0.0431	10.6927	1.73451	0.001048
CSRNP1	cysteine and serine rich nuclear protein 1]	0.0451		3.97768	0
KBTBD4	kelch repeat and BTB domain containing 4]	0.0451		2.25239	0
PRRG1	proline rich and Gla domain 1]	0.0417	9.7784	1.90774	0.00217233
ZBTB46	zinc finger and BTB domain containing 46]	0.0451		3.1867	0
IFFO1	intermediate filament family orphan 1]	0.0431	5.48782	1.96779	0.043851
FERMT2	fermitin family member 2]	0.0417	4.76183	22.6773	0.835871
PRR5L	proline rich 5 like]	0.0417	3.63237	2.03326	0.163961
ITIH2	inter-alpha-trypsin inhibitor heavy chain 2]	0.0431	3.55148	5.12843	0.437404
RNF128	ring finger protein 128, E3 ubiquitin protein ligase]	0.0417		2.51317	0
CUEDC1	CUE domain containing 1]	0.0485	3.95461	1.73101	0.111646
USP9X	Ortholog: Ubiquitin Specific Peptidase 9 X-Linked	0.05	2.69284	6.96322	1.07692
MC5R	melanocortin 5 receptor]	0.0417	2.53199	1.47954	0.255812
CCDC126	coiled-coil domain containing 126]	0.0417		8.28948	0
MUC13	mucin 13, cell surface associated]	0.0417	3.88761	1.11958	0.0756427
SCAMP3	secretory carrier membrane protein 3]	0.0417	4.09464	1.32967	0.0778277
LOC107054679	Uncharacterized	0.0431		2.74504	0
ZNF207	zinc finger protein 207]	0.0451	2.56281	17.9184	3.03262
COG4	component of oligomeric golgi complex 4]	0.0451	2.37619	3.90036	0.751277
SZRD1	SUZ RNA binding domain containing 1]	0.0431	2.56278	4.99923	0.846114
MACF1	microtubule-actin crosslinking factor 1]	0.0417		12.5009	0
SGCG	sarcoglycan gamma]	0.0417	3.39134	6.39124	0.609103
ZMYND11	zinc finger MYND-type containing 11]	0.0417	10.8528	12.5285	0.00677467
TUBD1	tubulin delta 1]	0.0084	2.79744	1.03004	0.148163
RCBTB1	RCC1 and BTB domain containing protein 1]	0.0431	2.75215	9.9586	1.47815
LOC101751708	Uncharacterized	0.0417	3.45119	2.11496	0.193371
MTFP1	mitochondrial fission process 1]	0.0431	5.82664	2.81865	0.0496647
CCNB3	cyclin B3]	0.0451	2.71493	4.45009	0.677789
BLCAP	bladder cancer associated protein]	0.0485	1.99466	7.49959	1.88185
NRP2	neuropilin 2]	0.0417	2.4804	3.62722	0.649977
LOC107049685	Uncharacterized	0.049	2.43198	2.1125	0.391469
WWP1	WW domain containing E3 ubiquitin protein ligase 1]	0.0417	2.21183	3.3837	0.730409
USP25	ubiquitin specific peptidase 25]	0.0465	4.10276	7.86821	0.457954
GNAT3	G protein subunit alpha transducin 3]	0.0417	2.52845	1.05836	0.18344
LOC107053492	Uncharacterized	0.044	2.87333	1.45342	0.19835
P2RX2	purinergic receptor P2X 2]	0.044	2.42461	5.81857	1.08377
BIVM	basic, immunoglobulin-like variable motif containing]	0.0417	2.56621	5.38463	0.909178
PITX2	paired like homeodomain 2]	0.049	2.37992	4.31497	0.828993
CDK5R1	cyclin dependent kinase 5 regulatory subunit 1]	0.0451	-1.69188	2.0694	6.68579
PHF6	PHD finger protein 6]	0.0431	-1.57624	1.02203	3.0476
CXCL14	C-X-C motif chemokine ligand 14]	0.0417	-1.46271	2.5764	7.1012
SMPD3	sphingomyelin phosphodiesterase 3]	0.0417	-1.78419	0.467007	1.60848
PIGC	phosphatidylinositol glycan anchor biosynthesis class C]	0.049	-1.44994	0.687331	1.87776
CSPG5	chondroitin sulfate proteoglycan 5]	0.0417	-2.20605	0.609587	2.81271
SKP2	S-phase kinase associated protein 2]	0.0417	-2.37222	1.06087	5.49252
GSTAL1	glutathione S-transferase class-alpha like 1	0.0431	-2.89748	1.33465	9.94475
NSG1	neuronal vesicle trafficking associated 1]	0.0487	-2.78331	0.90064	6.20027
BLEC3	c-type lectin-like receptor 3]	0.0417	-2.42376	0.171642	0.920973
SLC16A9	solute carrier family 16 member 9]	0.0431	-3.63993	0.758402	9.45424
